# Supplementary material for: Performance evaluation of four antibiotics using the BD Phoenix™ NMIC-413 antimicrobial susceptibility testing panel for carbapenem-resistant Enterobacteriaceae and carbapenem-resistant Pseudomonas aeruginosa
Source: Front Microbiol. 2025 Jul 4;16:1593674. doi: 10.3389/fmicb.2025.1593674 (PMC12271110; doi:10.3389/fmicb.2025.1593674)
Supplement: Supplementary file 1 [file Table_1.xlsx]

## Sheet: MEM
No.	Organism	Resistance characteristics	Sex	Department	Specimen	BMD （ug/ml）	BMD susceptibility	NMIC-413 （ug/ml）	NMIC-413 susceptibility	Disc zone diameter (mm)	Disc zone susceptibility
001	Klebsiella pneumoniae	CRE	male	Respiratory Medicine Ward	alveolar lavage fluid	>16	R	>8	R	6	R
002	Klebsiella pneumoniae	CRE	male	Respiratory Medicine Ward	urine	>16	R	>8	R	6	R
003	Klebsiella pneumoniae	CRE	male	Neurosurgery ward	urine	>16	R	>8	R	6	R
004	Klebsiella pneumoniae	CRE	female	ICU	blood	>16	R	>8	R	6	R
005	Pseudomonas aeruginosa	CRPA	male	Hematology ward	Sputum	16	R	>8	R	12	R
006	Pseudomonas aeruginosa		male	General Surgery Ward	bile	0.5	S	1	S	32	S
007	Serratia marcescens		male	Respiratory Medicine Ward	Sputum	0.125	S	≤0.125	S	31	S
008	Klebsiella pneumoniae	CRE	male	General Surgery Ward	blood	≤0.125	S	0.25	S	27	S
009	Klebsiella pneumoniae	CRE	male	Nephrology ward	urine	≤0.125	S	≤0.125	S	29	S
010	Klebsiella pneumoniae	CRE	male	Neurosurgery ward	urine	>16	R	>8	R	6	R
011	Pseudomonas aeruginosa		male	Hematology ward	Sputum	≤0.125	S	0.5	S	31	S
012	Klebsiella pneumoniae	CRE	male	Neurosurgery ward	Sputum	>16	R	>8	R	6	R
013	Klebsiella pneumoniae	CRE	male	Infectious Disease Ward	blood	>16	R	>8	R	6	R
014	Klebsiella pneumoniae	CRE	male	General Surgery Ward	Sputum	>16	R	>8	R	6	R
015	Klebsiella pneumoniae	CRE	male	Respiratory Medicine Ward	Sputum	>16	R	>8	R	6	R
016	Klebsiella pneumoniae	CRE	male	General Surgery Ward	blood	>16	R	>8	R	6	R
017	Pseudomonas aeruginosa	CRPA	male	Hematology ward	alveolar lavage fluid	4	I	4	I	15	R
018	Enterobacter cloacae		female	Respiratory Medicine Ward	Sputum	≤0.125	S	≤0.125	S	27	S
019	Pseudomonas aeruginosa	CRPA	male	Orthopedic ward	Sputum	>16	R	>8	R	15	R
020	Pseudomonas aeruginosa	CRPA	male	Urology ward	urine	>16	R	4	I	6	R
021	Klebsiella pneumoniae	CRE	female	Neurology ward	Sputum	≤0.125	S	≤0.125	S	28	S
022	Klebsiella pneumoniae	CRE	male	General Surgery Ward	Sputum	>16	R	>8	R	6	R
023	Klebsiella pneumoniae		male	General Surgery Ward	Sputum	≤0.125	S	≤0.125	S	27	S
024	Serratia marcescens		female	Neurosurgery ward	Sputum	≤0.125	S	≤0.125	S	31	S
025	Escherichia coli		male	Orthopedic ward	secretion	≤0.5	S	≤0.125	S	30	S
026	Serratia marcescens		male	ICU	puncture fluid	0.5	S	≤0.125	S	32	S
027	Enterobacter cloacae		female	Hematology ward	Sputum	≤0.125	S	≤0.125	S	32	S
028	Citrobacter koseri		female	Nephrology ward	throat swabs	≤0.125	S	≤0.125	S	34	S
029	Serratia marcescens		female	Urology ward	urine	≤0.125	S	≤0.125	S	35	S
030	Serratia marcescens		female	Gastroenterology ward	puncture fluid	≤0.125	S	≤0.125	S	32	S
031	Escherichia coli		female	Orthopedic ward	urine	≤0.125	S	≤0.125	S	31	S
032	Serratia marcescens		male	ICU	Sputum	≤0.125	S	≤0.125	S	31	S
033	Klebsiella pneumoniae		male	Urology ward	Sputum	≤0.125	S	0.25	S	26	S
034	Enterobacter hodginsii	CRE	female	Nephrology ward	Sputum	>16	R	>8	R	6	R
035	Serratia marcescens		male	ICU	Sputum	≤0.125	S	≤0.125	S	30	S
036	Serratia marcescens		male	ICU	Sputum	≤0.125	S	≤0.125	S	31	S
037	Serratia marcescens		male	Endocrinology ward	throat swabs	≤0.125	S	≤0.125	S	28	S
038	Serratia marcescens		male	Neurosurgery ward	Sputum	≤0.125	S	≤0.125	S	30	S
039	Klebsiella aerogenes		female	Neurology ward	alveolar lavage fluid	≤0.125	S	≤0.125	S	32	S
040	Serratia marcescens		male	ICU	Sputum	≤0.125	S	≤0.125	S	34	S
041	Klebsiella pneumoniae	CRE	male	Neurology ward	alveolar lavage fluid	>16	R	>8	R	6	R
042	Klebsiella pneumoniae	CRE	male	Nephrology ward	Sputum	>16	R	>8	R	6	R
043	Escherichia coli	CRE	male	Gastroenterology ward	ascites	>16	R	>8	R	6	R
044	Klebsiella pneumoniae	CRE	male	Infectious Disease Ward	Sputum	>16	R	>8	R	6	R
045	Pseudomonas aeruginosa	CRPA	male	Orthopedic ward	Sputum	>16	R	>8	R	10	R
046	Pseudomonas aeruginosa		male	Respiratory Medicine Ward	Sputum	≤0.125	S	0.25	S	42	S
047	Pseudomonas aeruginosa		male	ICU	Sputum	0.5	S	1	S	30	S
048	Pseudomonas aeruginosa	CRPA	male	Neurology ward	Sputum	>16	R	>8	R	10	R
049	Pseudomonas aeruginosa		male	Neurosurgery ward	Sputum	≤0.125	S	≤0.125	S	32	S
050	Pseudomonas aeruginosa	CRPA	male	ICU	stool specimen	8	R	8	R	13	R
051	Pseudomonas aeruginosa	CRPA	female	Neurosurgery ward	Sputum	8	R	8	R	14	R
052	Pseudomonas aeruginosa	CRPA	male	Neurosurgery ward	Sputum	>16	R	>8	R	8	R
053	Pseudomonas aeruginosa		male	Respiratory Medicine Ward	Sputum	0.25	S	0.5	S	30	S
054	Pseudomonas aeruginosa	CRPA	male	ICU	Sputum	>16	R	>8	R	8	R
055	Pseudomonas aeruginosa		female	Neurosurgery ward	Sputum	1	S	2	S	21	S
056	Pseudomonas aeruginosa		male	ICU	Sputum	≤0.125	S	0.25	S	33	S
057	Klebsiella pneumoniae	CRE	female	Neurology ward	Sputum	>16	R	>8	R	6	R
058	Pseudomonas aeruginosa	CRPA	male	ICU	Sputum	>16	R	8	R	12	R
059	Escherichia coli	CRE	male	Gastroenterology ward	ascites	2	I	2	I	13	R
060	Escherichia coli		male	ICU	alveolar lavage fluid	≤0.125	S	≤0.125	S	31	S
061	Klebsiella pneumoniae	CRE	male	Gastroenterology ward	puncture fluid	>16	R	>8	R	6	R
062	Enterobacter cloacae	CRE	male	Neurosurgery ward	Sputum	16	R	>8	R	10	R
063	Klebsiella pneumoniae	CRE	male	Neurology ward	Sputum	>16	R	>8	R	6	R
064	Escherichia coli	CRE	male	Infectious Disease Ward	secretion	>16	R	>8	R	6	R
065	Klebsiella pneumoniae	CRE	female	Neurology ward	Sputum	>16	R	>8	R	6	R
066	Klebsiella pneumoniae	CRE	male	Neurology ward	Sputum	>16	R	>8	R	6	R
067	Klebsiella pneumoniae	CRE	male	Neurosurgery ward	Sputum	>16	R	>8	R	12	R
068	Klebsiella pneumoniae		male	ICU	Sputum	≤0.125	S	≤0.125	S	28	S
069	Enterobacter cloacae	CRE	female	Respiratory Medicine Ward	Sputum	>16	R	>8	R	6	R
070	Klebsiella pneumoniae	CRE	male	ICU	puncture fluid	>16	R	>8	R	6	R
071	Escherichia coli	CRE	male	Infectious Disease Ward	secretion	>16	R	>8	R	12	R
072	Klebsiella pneumoniae		male	Burn ward	secretion	≤0.125	S	≤0.125	S	30	S
073	Klebsiella pneumoniae	CRE	male	Neurology ward	urine	>16	R	>8	R	6	R
074	Escherichia coli	CRE	female	Gynecology and Obstetrics Ward	ascites	16	R	>8	R	12	R
075	Klebsiella pneumoniae	CRE	male	Respiratory Medicine Ward	Sputum	16	R	>8	R	6	R
076	Klebsiella pneumoniae		male	Respiratory Medicine Ward	blood	≤0.125	S	≤0.125	S	26	S
077	Klebsiella pneumoniae		male	General Surgery Ward	puncture fluid	≤0.125	S	≤0.125	S	28	S
078	Klebsiella pneumoniae		male	ICU	Sputum	≤0.125	S	≤0.125	S	30	S
079	Escherichia coli	CRE	male	Gastroenterology ward	ascites	8	R	>8	R	15	R
080	Klebsiella pneumoniae	CRE	male	ICU	ascites	>16	R	>8	R	6	R
081	Klebsiella pneumoniae	CRE	male	Gastroenterology ward	blood	>16	R	>8	R	6	R
082	Pseudomonas aeruginosa	CRPA	female	Respiratory Medicine Ward	Sputum	16	R	>8	R	6	R
083	Pseudomonas aeruginosa	CRPA	male	Respiratory Medicine Ward	Sputum	>16	R	>8	R	6	R
084	Pseudomonas aeruginosa		male	ICU	Sputum	≤0.125	S	≤0.125	S	32	S
085	Pseudomonas aeruginosa		female	Respiratory Medicine Ward	Sputum	≤0.125	S	≤0.125	S	30	S
086	Pseudomonas aeruginosa	CRPA	male	Respiratory Medicine Ward	alveolar lavage fluid	>16	R	>8	R	6	R
087	Enterobacter cloacae		male	Infectious Disease Ward	blood	≤0.125	S	≤0.125	S	30	S
088	Klebsiella pneumoniae		male	General Surgery Ward	puncture fluid	≤0.125	S	≤0.125	S	32	S
089	Enterobacter cloacae		male	Infectious Disease Ward	urine	≤0.125	S	≤0.125	S	28	S
090	Enterobacter cloacae		female	Hematology ward	blood	≤0.125	S	≤0.125	S	30	S
091	Pseudomonas aeruginosa	CRPA	male	Respiratory Medicine Ward	Sputum	>16	R	>8	R	6	R
092	Pseudomonas aeruginosa	CRPA	female	Respiratory Medicine Ward	Sputum	8	R	8	R	15	R
093	Pseudomonas aeruginosa		male	Infectious Disease Ward	puncture fluid	0.5	S	1	S	30	S
094	Pseudomonas aeruginosa		female	ICU	Sputum	0.25	S	0.5	S	32	S
095	Pseudomonas aeruginosa		female	ICU	Sputum	0.125	S	≤0.125	S	32	S
096	Pseudomonas aeruginosa		male	Neurology ward	alveolar lavage fluid	0.5	S	0.5	S	32	S
097	Pseudomonas aeruginosa		male	Rehabilitation ward	blood	≤0.125	S	0.25	S	30	S
098	Pseudomonas aeruginosa	CRPA	male	emergency department	Sputum	8	R	8	R	18	I
099	Pseudomonas aeruginosa		male	Respiratory Medicine Ward	Sputum	0.25	S	0.5	S	28	S
100	Pseudomonas aeruginosa		female	Endocrinology ward	secretion	0.5	S	2	S	24	S
101	Pseudomonas aeruginosa	CRPA	male	emergency department	Sputum	4	I	4	I	18	I
102	Pseudomonas aeruginosa		male	Neurosurgery ward	Sputum	0.25	S	0.5	S	28	S
103	Pseudomonas aeruginosa	CRPA	female	Nephrology ward	Sputum	16	R	>8	R	9	R
104	Pseudomonas aeruginosa		male	Neurology ward	alveolar lavage fluid	≤0.125	S	≤0.125	S	32	S
105	Pseudomonas aeruginosa		male	Hematology ward	Sputum	≤0.125	S	≤0.125	S	35	S
106	Pseudomonas aeruginosa		male	emergency department	Sputum	≤0.125	S	0.5	S	32	S
107	Pseudomonas aeruginosa		male	Rehabilitation ward	Sputum	0.25	S	0.5	S	30	S
108	Pseudomonas aeruginosa	CRPA	female	Respiratory Medicine Ward	Sputum	>16	R	>8	R	6	R
109	Pseudomonas aeruginosa		male	ICU	Sputum	0.25	S	1	S	32	S
110	Pseudomonas aeruginosa		male	Respiratory Medicine Ward	Sputum	0.25	S	0.5	S	35	S
111	Klebsiella pneumoniae	CRE	female	Cardiology ward	urine	>16	R	>8	R	6	R
112	Klebsiella pneumoniae	CRE	male	Neurosurgery ward	Sputum	>16	R	>8	R	6	R
113	Klebsiella pneumoniae	CRE	male	Neurology ward	Sputum	>16	R	>8	R	6	R
114	Klebsiella pneumoniae	CRE	male	Neurology ward	Sputum	>16	R	>8	R	6	R
115	Klebsiella pneumoniae	CRE	male	General Surgery Ward	Sputum	>16	R	>8	R	6	R
116	Klebsiella pneumoniae	CRE	male	Neurology ward	Sputum	≤0.125	S	≤0.125	S	28	S
117	Klebsiella pneumoniae	CRE	male	Endocrinology ward	alveolar lavage fluid	>16	R	>8	R	6	R
118	Klebsiella pneumoniae	CRE	male	Neurology ward	Sputum	>16	R	>8	R	6	R
119	Klebsiella pneumoniae	CRE	male	Neurology ward	Sputum	>16	R	>8	R	6	R
120	Klebsiella pneumoniae	CRE	female	Cardiology ward	blood	>16	R	>8	R	6	R
121	Klebsiella pneumoniae	CRE	female	Neurology ward	Sputum	>16	R	>8	R	10	R
122	Klebsiella pneumoniae	CRE	female	ICU	secretion	>16	R	>8	R	6	R
123	Klebsiella pneumoniae	CRE	male	Infectious Disease Ward	Sputum	>16	R	>8	R	6	R
124	Klebsiella pneumoniae		male	Oncology ward	urine	≤0.125	S	≤0.125	S	28	S
125	Klebsiella pneumoniae	CRE	female	Endocrinology ward	urine	>16	R	>8	R	6	R
126	Klebsiella pneumoniae	CRE	male	Infectious Disease Ward	Sputum	>16	R	>8	R	6	R
127	Klebsiella pneumoniae		male	Neurology ward	Sputum	≤0.125	S	≤0.125	S	27	S
128	Klebsiella pneumoniae		male	Neurology ward	Sputum	≤0.125	S	≤0.125	S	28	S
129	Klebsiella pneumoniae	CRE	male	Neurosurgery ward	Sputum	>16	R	>8	R	6	R
130	Klebsiella pneumoniae	CRE	male	Neurology ward	Sputum	>16	R	>8	R	6	R
131	Klebsiella pneumoniae	CRE	female	Endocrinology ward	urine	>16	R	>8	R	6	R
132	Klebsiella pneumoniae	CRE	female	ICU	blood	>16	R	>8	R	6	R
133	Klebsiella pneumoniae		male	Neurology ward	Sputum	≤0.125	S	≤0.125	S	30	S
134	Klebsiella pneumoniae	CRE	male	Infectious Disease Ward	puncture fluid	>16	R	>8	R	6	R
135	Klebsiella pneumoniae	CRE	male	Hematology ward	blood	>16	R	>8	R	6	R
136	Klebsiella pneumoniae	CRE	female	ICU	urine	>16	R	>8	R	6	R
137	Klebsiella pneumoniae	CRE	male	Orthopedic ward	secretion	>16	R	>8	R	6	R
138	Klebsiella pneumoniae	CRE	female	ICU	Sputum	>16	R	>8	R	6	R
139	Klebsiella pneumoniae	CRE	male	Neurosurgery ward	Sputum	>16	R	>8	R	6	R
140	Klebsiella pneumoniae		male	Neurosurgery ward	puncture fluid	≤0.125	S	≤0.125	S	31	S
141	Klebsiella pneumoniae	CRE	female	Hematology ward	Sputum	>16	R	>8	R	6	R
142	Klebsiella pneumoniae	CRE	male	Respiratory Medicine Ward	Sputum	>16	R	>8	R	6	R
143	Klebsiella pneumoniae	CRE	male	Neurosurgery ward	Sputum	>16	R	>8	R	6	R
144	Klebsiella pneumoniae	CRE	male	Neurosurgery ward	Sputum	>16	R	>8	R	6	R
145	Pseudomonas aeruginosa	CRPA	male	Neurosurgery ward	Sputum	4	I	4	I	18	I
146	Klebsiella pneumoniae	CRE	male	Respiratory Medicine Ward	Sputum	>16	R	>8	R	6	R
147	Klebsiella pneumoniae	CRE	male	Neurosurgery ward	Sputum	>16	R	>8	R	6	R
148	Serratia marcescens	CRE	male	ICU	Sputum	8	R	>8	R	15	R
149	Klebsiella pneumoniae	CRE	male	Neurosurgery ward	Sputum	>16	R	>8	R	6	R
150	Escherichia coli	CRE	male	Gastroenterology ward	puncture fluid	>16	R	>8	R	6	R
151	Klebsiella pneumoniae	CRE	male	Respiratory Medicine Ward	Sputum	>16	R	>8	R	6	R
152	Escherichia coli	CRE	male	Infectious Disease Ward	ascites	>16	R	8	R	14	R
153	Escherichia coli		male	General Surgery Ward	ascites	≤0.125	S	≤0.125	S	29	S
154	Escherichia coli		male	Nephrology ward	puncture fluid	≤0.125	S	≤0.125	S	31	S
155	Klebsiella pneumoniae	CRE	male	Respiratory Medicine Ward	Sputum	>16	R	>8	R	6	R
156	Klebsiella pneumoniae	CRE	female	Rheumatology and Immunology Department	urine	>16	R	>8	R	6	R
157	Klebsiella pneumoniae	CRE	male	Respiratory Medicine Ward	Sputum	>16	R	>8	R	6	R
158	Escherichia coli		male	Endocrinology ward	secretion	≤0.125	S	≤0.125	S	30	S
159	Escherichia coli		female	Neurology ward	urine	≤0.125	S	≤0.125	S	29	S
160	Escherichia coli		female	Gynecology and Obstetrics Ward	urine	≤0.125	S	≤0.125	S	30	S
161	Escherichia coli		male	Infectious Disease Ward	blood	≤0.125	S	≤0.125	S	30	S
162	Escherichia coli		male	Hematology ward	Sputum	≤0.125	S	≤0.125	S	31	S
163	Escherichia coli		male	Nephrology ward	urine	≤0.125	S	≤0.125	S	32	S
164	Klebsiella pneumoniae	CRE	male	Respiratory Medicine Ward	throat swabs	>16	R	>8	R	14	R
165	Escherichia coli	CRE	male	ICU	blood	≤0.125	S	0.25	S	26	S
166	Escherichia coli		male	Oncology ward	bile	≤0.125	S	≤0.125	S	33	S
167	Escherichia coli		male	Oncology ward	urine	≤0.125	S	≤0.125	S	32	S
168	Escherichia coli		male	Hematology ward	urine	≤0.125	S	≤0.125	S	30	S
169	Escherichia coli		male	Gastroenterology ward	blood	≤0.125	S	≤0.125	S	34	S
170	Pseudomonas aeruginosa		male	Neurology ward	alveolar lavage fluid	0.25	S	1	S	32	S
171	Escherichia coli		male	General Surgery Ward	bile	≤0.125	S	≤0.125	S	30	S
172	Escherichia coli		male	Oncology ward	blood	≤0.125	S	≤0.125	S	31	S
173	Escherichia coli		female	Urology ward	blood	≤0.125	S	≤0.125	S	30	S
174	Klebsiella pneumoniae	CRE	male	ICU	alveolar lavage fluid	>16	R	>8	R	6	R
175	Klebsiella pneumoniae	CRE	female	ICU	urine	>16	R	>8	R	6	R
176	Escherichia coli	CRE	female	Oncology ward	vaginal secretions	>16	R	>8	R	13	R
177	Klebsiella pneumoniae	CRE	male	Neurology ward	urine	>16	R	>8	R	6	R
178	Klebsiella pneumoniae	CRE	male	Neurology ward	urine	>16	R	>8	R	6	R
179	Pseudomonas aeruginosa	CRPA	male	Endocrinology ward	secretion	>16	R	>8	R	13	R
180	Pseudomonas aeruginosa	CRPA	male	Respiratory Medicine Ward	Sputum	>16	R	>8	R	14	R
181	Pseudomonas aeruginosa	CRPA	male	Respiratory Medicine Ward	Sputum	16	R	>8	R	12	R
182	Pseudomonas aeruginosa	CRPA	female	Endocrinology ward	secretion	>16	R	>8	R	6	R
183	Escherichia coli	CRE	male	Urology ward	urine	>16	R	>8	R	6	R
184	Pseudomonas aeruginosa	CRPA	male	Neurology ward	alveolar lavage fluid	16	R	8	R	13	R
185	Escherichia coli		male	Hematology ward	blood	≤0.125	S	≤0.125	S	30	S
186	Escherichia coli	CRE	male	Neurology ward	Sputum	16	R	>8	R	8	R
187	Klebsiella pneumoniae	CRE	female	Nephrology ward	urine	>16	R	>8	R	6	R
188	Klebsiella pneumoniae	CRE	male	Respiratory Medicine Ward	blood	>16	R	>8	R	6	R
189	Pseudomonas aeruginosa	CRPA	female	ICU	Sputum	>16	R	>8	R	6	R
190	Pseudomonas aeruginosa	CRPA	male	Respiratory Medicine Ward	Sputum	16	R	>8	R	8	R
191	Pseudomonas aeruginosa	CRPA	male	Respiratory Medicine Ward	Sputum	>16	R	>8	R	10	R
192	Pseudomonas aeruginosa	CRPA	male	Oncology ward	Sputum	16	R	>8	R	14	R
193	Pseudomonas aeruginosa	CRPA	female	ICU	Sputum	16	R	＞8	R	13	R
194	Pseudomonas aeruginosa	CRPA	male	Gastroenterology ward	alveolar lavage fluid	16	R	8	R	13	R
195	Pseudomonas aeruginosa	CRPA	male	Neurosurgery ward	Sputum	16	R	>8	R	9	R
196	Pseudomonas aeruginosa	CRPA	male	Endocrinology ward	secretion	16	R	>8	R	10	R
197	Klebsiella pneumoniae	CRE	male	Respiratory Medicine Ward	Sputum	>16	R	>8	R	6	R
198	Klebsiella pneumoniae	CRE	female	Neurosurgery ward	Sputum	>16	R	>8	R	6	R
199	Klebsiella pneumoniae	CRE	male	ICU	alveolar lavage fluid	>16	R	>8	R	6	R
200	Klebsiella pneumoniae	CRE	male	Nephrology ward	Sputum	>16	R	>8	R	6	R
201	Pseudomonas aeruginosa	CRPA	male	Oncology ward	stool specimen	>16	R	>8	R	7	R
202	Klebsiella pneumoniae	CRE	male	Gastroenterology ward	blood	16	R	>8	R	15	R
203	Pseudomonas aeruginosa		male	Orthopedic ward	secretion	4	I	4	I	18	I
204	Enterobacter cloacae		female	General Surgery Ward	blood	≤0.125	S	≤0.125	S	29	S
205	Pseudomonas aeruginosa	CRPA	male	Dermatology ward	secretion	8	R	>8	R	12	R
206	Klebsiella pneumoniae	CRE	male	Hematology ward	throat swabs	>16	R	>8	R	6	R
207	Klebsiella pneumoniae	CRE	male	Neurosurgery ward	Sputum	>16	R	>8	R	14	R
208	Klebsiella pneumoniae	CRE	male	Neurology ward	Sputum	>16	R	>8	R	6	R
209	Pseudomonas aeruginosa	CRPA	male	Infectious Disease Ward	Sputum	>16	R	>8	R	9	R
210	Klebsiella pneumoniae	CRE	male	Respiratory Medicine Ward	alveolar lavage fluid	>16	R	>8	R	9	R
211	Pseudomonas aeruginosa	CRPA	male	Urology ward	Semen	16	R	＞8	R	6	R
212	Pseudomonas aeruginosa	CRPA	male	ICU	alveolar lavage fluid	4	I	4	I	18	I
213	Klebsiella pneumoniae	CRE	male	Neurology ward	Sputum	＞16	R	>8	R	10	R
214	Klebsiella pneumoniae	CRE	female	Respiratory Medicine Ward	alveolar lavage fluid	16	R	>8	R	6	R
215	Klebsiella pneumoniae	CRE	male	Burn ward	Sputum	>16	R	>8	R	7	R
216	Klebsiella pneumoniae	CRE	male	ICU	Sputum	8	R	>8	R	11	R
217	Klebsiella pneumoniae	CRE	male	Burn ward	urine	>16	R	>8	R	6	R
218	Klebsiella pneumoniae	CRE	female	Gastroenterology ward	ascites	16	R	>8	R	12	R
219	Klebsiella pneumoniae	CRE	female	Gastroenterology ward	ascites	>16	R	>8	R	6	R
220	Klebsiella pneumoniae	CRE	female	Infectious Disease Ward	puncture fluid	>16	R	>8	R	6	R
221	Klebsiella pneumoniae	CRE	female	Infectious Disease Ward	Venous cannula	>16	R	>8	R	6	R
222	Klebsiella pneumoniae	CRE	male	ICU	hydrothorax	8	R	8	R	14	R
223	Klebsiella pneumoniae	CRE	male	ICU	hydrothorax	>16	R	>8	R	6	R
224	Klebsiella pneumoniae	CRE	male	General Surgery Ward	alveolar lavage fluid	>16	R	>8	R	8	R
225	Klebsiella pneumoniae	CRE	male	Neurosurgery ward	alveolar lavage fluid	8	R	8	R	18	R
226	Pseudomonas aeruginosa	CRPA	male	Neurology ward	Sputum	8	R	>8	R	12	R
227	Klebsiella pneumoniae	CRE	male	emergency department	alveolar lavage fluid	2	I	2	I	23	S
228	Klebsiella pneumoniae	CRE	male	Dermatology ward	secretion	8	R	8	R	16	R
229	Pseudomonas aeruginosa	CRPA	male	Oncology ward	Sputum	＞16	R	>8	R	12	R
230	Pseudomonas aeruginosa	CRPA	male	Urology ward	puncture fluid	8	R	8	R	15	R
231	Klebsiella pneumoniae	CRE	male	emergency department	secretion	>16	R	>8	R	6	R
232	Klebsiella pneumoniae	CRE	male	Respiratory Medicine Ward	Sputum	16	R	>8	R	10	R
233	Pseudomonas aeruginosa	CRPA	male	Nephrology ward	secretion	16	R	>8	R	6	R
234	Pseudomonas aeruginosa	CRPA	female	ICU	Sputum	16	R	>8	R	6	R
235	Klebsiella pneumoniae	CRE	male	Respiratory Medicine Ward	Sputum	>16	R	>8	R	12	R
236	Escherichia coli	CRE	female	Infectious Disease Ward	blood	8	R	>8	R	18	R
237	Klebsiella pneumoniae	CRE	male	ICU	blood	>16	R	>8	R	6	R
238	Klebsiella pneumoniae	CRE	male	Respiratory Medicine Ward	alveolar lavage fluid	>16	R	>8	R	6	R
239	Pseudomonas aeruginosa	CRPA	male	Orthopedic ward	secretion	8	R	8	R	9	R
240	Klebsiella pneumoniae	CRE	female	emergency department	Sputum	>16	R	>8	R	6	R
241	Klebsiella pneumoniae	CRE	male	ICU	ascites	>16	R	>8	R	6	R
242	Pseudomonas aeruginosa		male	Hematology ward	stool specimen	≤0.125	S	≤0.125	S	30	S
243	Klebsiella pneumoniae	CRE	female	Respiratory Medicine Ward	alveolar lavage fluid	>16	R	>8	R	6	R
244	Klebsiella pneumoniae	CRE	male	General Surgery Ward	Sputum	>16	R	>8	R	6	R
245	Klebsiella pneumoniae	CRE	male	emergency department	Sputum	>16	R	>8	R	6	R
246	Pseudomonas aeruginosa	CRPA	male	Neurosurgery ward	Sputum	＞16	R	>8	R	9	R
247	Klebsiella pneumoniae	CRE	female	ICU	puncture fluid	2	I	2	I	20	I
248	Klebsiella pneumoniae	CRE	male	General Surgery Ward	ascites	8	R	>8	R	10	R
249	Klebsiella pneumoniae		male	Neurology ward	cerebrospinal fluid	≤0.125	S	≤0.125	S	28	S
250	Escherichia coli		female	Infectious Disease Ward	urine	≤0.125	S	≤0.125	S	30	S
251	Pseudomonas aeruginosa	CRPA	male	Urology ward	urine	>16	R	>8	R	12	R
252	Klebsiella pneumoniae	CRE	female	ICU	blood	>16	R	>8	R	6	R
253	Klebsiella pneumoniae	CRE	male	ICU	Sputum	>16	R	>8	R	6	R
254	Enterobacter cloacae		male	General Surgery Ward	Sputum	≤0.125	S	≤0.125	S	30	S
255	Pseudomonas aeruginosa	CRPA	female	Gastroenterology ward	puncture fluid	16	R	＞8	R	9	R
256	Pseudomonas aeruginosa	CRPA	female	Neurosurgery ward	Sputum	＞16	R	＞8	R	6	R
257	Escherichia coli		female	General Surgery Ward	ascites	≤0.125	S	≤0.125	S	31	S
258	Klebsiella pneumoniae		male	Neurosurgery ward	Sputum	≤0.125	S	≤0.125	S	28	S
259	Klebsiella pneumoniae	CRE	female	emergency department	Sputum	＞16	R	>8	R	6	R
260	Serratia marcescens		male	Cardiology ward	Sputum	0.25	S	≤0.125	S	29	S
261	Klebsiella pneumoniae	CRE	male	Nephrology ward	blood	＞16	R	>8	R	6	R
262	Klebsiella pneumoniae	CRE	female	Oncology ward	puncture fluid	＞16	R	>8	R	6	R
263	Klebsiella pneumoniae	CRE	female	Oncology ward	puncture fluid	16	R	8	R	6	R
264	Klebsiella pneumoniae		male	Urology ward	urine	≤0.125	S	≤0.125	S	27	S
265	Klebsiella pneumoniae		male	General Surgery Ward	Sputum	0.125	S	≤0.125	S	28	S
266	Klebsiella pneumoniae		male	Hematology ward	ascites	2	I	2	I	21	I
267	Klebsiella pneumoniae		male	Hematology ward	alveolar lavage fluid	1	S	≤0.125	S	27	S
268	Klebsiella pneumoniae		male	Gastroenterology ward	alveolar lavage fluid	≤0.125	S	0.25	S	29	S
269	Klebsiella pneumoniae		female	Hematology ward	catheter	≤0.125	S	≤0.125	S	28	S
270	Klebsiella pneumoniae	CRE	male	ICU	Sputum	>16	R	>8	R	6	R
271	Escherichia coli	CRE	female	Urology ward	urine	0.5	S	0.5	S	32	S
272	Escherichia coli		female	Nephrology ward	blood	≤0.125	S	≤0.125	S	33	S
273	Klebsiella pneumoniae	CRE	male	Cardiology ward	Sputum	>16	R	>8	R	6	R
274	Klebsiella pneumoniae	CRE	female	Gynecology and Obstetrics Ward	urine	>16	R	>8	R	6	R
275	Pseudomonas aeruginosa	CRPA	male	Hematology ward	alveolar lavage fluid	>16	R	>8	R	6	R
276	Pseudomonas aeruginosa	CRPA	male	Neurology ward	Sputum	16	R	>8	R	13	R
277	Pseudomonas aeruginosa	CRPA	male	Otolaryngology	Ear canal secretion	>16	R	>8	R	6	R
278	Klebsiella pneumoniae	CRE	male	Hematology ward	Sputum	>16	R	>8	R	6	R
279	Klebsiella pneumoniae	CRE	male	Neurology ward	Sputum	>16	R	>8	R	8	R
280	Klebsiella pneumoniae	CRE	female	Endocrinology ward	urine	＞16	R	>8	R	6	R
281	Klebsiella aerogenes		male	Cardiology ward	alveolar lavage fluid	≤0.125	S	≤0.125	S	30	S
282	Enterobacter cloacae		male	Urology ward	urine	≤0.125	S	≤0.125	S	30	S
283	Klebsiella pneumoniae		male	Neurosurgery ward	Sputum	≤0.125	S	≤0.125	S	30	S
284	Klebsiella pneumoniae	CRE	female	Neurosurgery ward	Sputum	>16	R	>8	R	6	R
285	Klebsiella pneumoniae	CRE	female	Urology ward	urine	>16	R	>8	R	6	R
286	Klebsiella pneumoniae	CRE	male	Neurosurgery ward	Sputum	>16	R	>8	R	6	R
287	Klebsiella pneumoniae	CRE	male	General Surgery Ward	Sputum	>16	R	>8	R	6	R
288	Klebsiella pneumoniae	CRE	male	Infectious Disease Ward	blood	>16	R	>8	R	8	R
289	Klebsiella pneumoniae	CRE	male	Oncology ward	puncture fluid	>16	R	>8	R	6	R
290	Klebsiella pneumoniae	CRE	female	Cardiology ward	Sputum	>16	R	>8	R	6	R
291	Klebsiella pneumoniae	CRE	male	Oncology ward	blood	>16	R	>8	R	6	R
292	Klebsiella pneumoniae	CRE	male	Hematology ward	urine	>16	R	>8	R	6	R
293	Klebsiella pneumoniae	CRE	female	Nephrology ward	urine	>16	R	>8	R	6	R
294	Klebsiella pneumoniae	CRE	male	Neurosurgery ward	Sputum	≤0.125	S	>8	R	28	S
295	Klebsiella pneumoniae	CRE	male	Respiratory Medicine Ward	Sputum	>16	R	>8	R	6	R
296	Pseudomonas aeruginosa		female	Respiratory Medicine Ward	Sputum	8	R	4	I	18	I
297	Pseudomonas aeruginosa		male	Respiratory Medicine Ward	Sputum	2	S	4	I	18	I
298	Pseudomonas aeruginosa	CRPA	male	Burn ward	secretion	8	R	>8	R	14	R
299	Pseudomonas aeruginosa	CRPA	female	Respiratory Medicine Ward	Sputum	8	R	8	R	15	R
300	Pseudomonas aeruginosa		male	Oncology ward	alveolar lavage fluid	≤0.125	S	≤0.125	S	36	S
301	Pseudomonas aeruginosa	CRPA	female	Respiratory Medicine Ward	Sputum	16	R	>8	R	8	R
302	Pseudomonas aeruginosa	CRPA	male	Orthopedic ward	secretion	16	R	>8	R	8	R
303	Pseudomonas aeruginosa		male	Urology ward	urine	≤0.125	S	≤0.125	S	42	S
304	Pseudomonas aeruginosa		female	Neurology ward	Sputum	2	S	1	S	24	S
305	Pseudomonas aeruginosa		female	Gastroenterology ward	puncture fluid	0.25	S	0.5	S	30	S
306	Pseudomonas aeruginosa		male	ICU	Sputum	≤0.125	S	≤0.125	S	34	S
307	Pseudomonas aeruginosa		female	Oncology ward	Sputum	≤0.125	S	0.25	S	36	S
308	Enterobacter cloacae		male	General Surgery Ward	Sputum	≤0.125	S	≤0.125	S	28	S
309	Pseudomonas aeruginosa		male	Oncology ward	hydrothorax	≤0.125	S	0.25	S	32	S
310	Pseudomonas aeruginosa		male	Oncology ward	Sputum	≤0.125	S	≤0.125	S	32	S
311	Pseudomonas aeruginosa		male	Cardiology ward	secretion	2	S	4	I	20	S
312	Pseudomonas aeruginosa		male	Oncology ward	Sputum	0.5	S	1	S	30	S
313	Escherichia coli		male	Cardiology ward	urine	≤0.125	S	≤0.125	S	32	S
314	Klebsiella pneumoniae	CRE	female	ICU	blood	>16	R	>8	R	6	R
Note: carbapenem-resistant Enterobacteriaceae (CRE); carbapenem-resistant Pseudomonas aeruginosa (CRPA).

## Sheet: IPM
No.	Organism	Resistance characteristics	Sex	Department	Specimen	BMD （mg/L）	BMD susceptibility	NMIC413 （mg/L）	NMIC413 susceptibility	Disc zone diameter (mm)	Disc zone susceptibility
001	Klebsiella pneumoniae	CRE	male	Respiratory Medicine Ward	alveolar lavage fluid	>8	R	＞8	R	6	R
002	Klebsiella pneumoniae	CRE	male	Respiratory Medicine Ward	urine	>8	R	invalid		6	R
003	Klebsiella pneumoniae	CRE	male	Neurosurgery ward	urine	>8	R	>8	R	10	R
004	Klebsiella pneumoniae	CRE	female	ICU	blood	>8	R	>8	R	8	R
005	Pseudomonas aeruginosa	CRPA	male	Hematology ward	Sputum	>8	R	>8	R	14	R
006	Pseudomonas aeruginosa		male	General Surgery Ward	bile	1	S	2	S	25	S
007	Serratia marcescens		male	Respiratory Medicine Ward	Sputum	1	S	1	S	23	S
008	Klebsiella pneumoniae	CRE	male	General Surgery Ward	blood	>8	R	>8	R	6	R
009	Klebsiella pneumoniae	CRE	male	Nephrology ward	urine	>8	R	>8	R	6	R
010	Klebsiella pneumoniae	CRE	male	Neurosurgery ward	urine	>8	R	>8	R	6	R
011	Pseudomonas aeruginosa		male	Hematology ward	Sputum	2	S	2	S	25	S
012	Klebsiella pneumoniae	CRE	male	Neurosurgery ward	Sputum	>8	R	>8	R	6	R
013	Klebsiella pneumoniae	CRE	male	Infectious Disease Ward	blood	>8	R	>8	R	6	R
014	Klebsiella pneumoniae	CRE	male	General Surgery Ward	Sputum	>8	R	>8	R	12	R
015	Klebsiella pneumoniae	CRE	male	Respiratory Medicine Ward	Sputum	2	I	0.5	S	23	S
016	Klebsiella pneumoniae	CRE	male	General Surgery Ward	blood	1	S	4	R	22	I
017	Pseudomonas aeruginosa	CRPA	male	Hematology ward	alveolar lavage fluid	8	R	8	R	15	R
018	Enterobacter cloacae		female	Respiratory Medicine Ward	Sputum	0.5	S	≤0.25	S	25	S
019	Pseudomonas aeruginosa	CRPA	male	Orthopedic ward	Sputum	>8	R	>8	R	11	R
020	Pseudomonas aeruginosa	CRPA	male	Urology ward	urine	>8	R	4	I	9	R
021	Klebsiella pneumoniae	CRE	female	Neurology ward	Sputum	>8	R	>8	R	6	R
022	Klebsiella pneumoniae	CRE	male	General Surgery Ward	Sputum	>8	R	≤0.25	S	6	R
023	Klebsiella pneumoniae		male	General Surgery Ward	Sputum	0.25	S	≤0.25	S	27	S
024	Serratia marcescens		female	Neurosurgery ward	Sputum	1	S	2	I	22	I
025	Escherichia coli		male	Orthopedic ward	secretion	≤0.5	S	≤0.25	S	28	S
026	Serratia marcescens		male	ICU	puncture fluid	0.5	S	1	S	28.5	S
027	Enterobacter cloacae		female	Hematology ward	Sputum	0.5	S	≤0.25	S	28	S
028	Citrobacter koseri		female	Nephrology ward	throat swabs	≤0.125	S	≤0.25	S	30	S
029	Serratia marcescens		female	Urology ward	urine	0.5	S	0.5	S	28	S
030	Serratia marcescens		female	Gastroenterology ward	puncture fluid	≤0.125	S	≤0.25	S	30	S
031	Escherichia coli		female	Orthopedic ward	urine	0.5	S	1	S	24	S
032	Serratia marcescens		male	ICU	Sputum	1	S	0.5	S	27	S
033	Klebsiella pneumoniae		male	Urology ward	Sputum	0.25	S	0.5	S	26	S
034	Enterobacter hodginsii	CRE	female	Nephrology ward	Sputum	>8	R	>8	R	6	R
035	Serratia marcescens		male	ICU	Sputum	0.5	S	0.5	S	26	S
036	Serratia marcescens		male	ICU	Sputum	0.5	S	0.5	S	25	S
037	Serratia marcescens		male	Endocrinology ward	throat swabs	1	S	≤1	S	25	S
038	Serratia marcescens		male	Neurosurgery ward	Sputum	1	S	1	S	25	S
039	Klebsiella aerogenes		female	Neurology ward	alveolar lavage fluid	0.25	S	≤0.25	S	29	S
040	Serratia marcescens		male	ICU	Sputum	1	S	1	S	27	S
041	Klebsiella pneumoniae	CRE	male	Neurology ward	alveolar lavage fluid	>8	R	>8	R	9	R
042	Klebsiella pneumoniae	CRE	male	Nephrology ward	Sputum	>8	R	>8	R	13	R
043	Escherichia coli	CRE	male	Gastroenterology ward	ascites	>8	R	>8	R	6	R
044	Klebsiella pneumoniae	CRE	male	Infectious Disease Ward	Sputum	0.25	S	0.5	S	25	S
045	Pseudomonas aeruginosa	CRPA	male	Orthopedic ward	Sputum	>8	R	>8	R	12	R
046	Pseudomonas aeruginosa		male	Respiratory Medicine Ward	Sputum	2	S	2	S	22	S
047	Pseudomonas aeruginosa		male	ICU	Sputum	2	S	2	S	22	S
048	Pseudomonas aeruginosa	CRPA	male	Neurology ward	Sputum	>8	R	>8	R	6	R
049	Pseudomonas aeruginosa		male	Neurosurgery ward	Sputum	≤0.0625	S	2	S	23	S
050	Pseudomonas aeruginosa	CRPA	male	ICU	stool specimen	>8	R	>8	R	10	R
051	Pseudomonas aeruginosa	CRPA	female	Neurosurgery ward	Sputum	>8	R	>8	R	10	R
052	Pseudomonas aeruginosa	CRPA	male	Neurosurgery ward	Sputum	>8	R	>8	R	10	R
053	Pseudomonas aeruginosa		male	Respiratory Medicine Ward	Sputum	1	S	2	S	23	S
054	Pseudomonas aeruginosa	CRPA	male	ICU	Sputum	>8	R	>8	R	8	R
055	Pseudomonas aeruginosa		female	Neurosurgery ward	Sputum	1	S	1	S	22	S
056	Pseudomonas aeruginosa		male	ICU	Sputum	2	S	2	S	22	S
057	Klebsiella pneumoniae	CRE	female	Neurology ward	Sputum	>8	R	>8	R	6	R
058	Pseudomonas aeruginosa	CRPA	male	ICU	Sputum	>8	R	>8	R	10	R
059	Escherichia coli	CRE	male	Gastroenterology ward	ascites	4	R	4	R	12	R
060	Escherichia coli		male	ICU	alveolar lavage fluid	0.125	S	≤0.25	S	29	S
061	Klebsiella pneumoniae	CRE	male	Gastroenterology ward	puncture fluid	>8	R	>8	R	6	R
062	Enterobacter cloacae	CRE	male	Neurosurgery ward	Sputum	>8	R	>8	R	6	R
063	Klebsiella pneumoniae	CRE	male	Neurology ward	Sputum	>8	R	>8	R	6	R
064	Escherichia coli	CRE	male	Infectious Disease Ward	secretion	>8	R	>8	R	14	R
065	Klebsiella pneumoniae	CRE	female	Neurology ward	Sputum	>8	R	>8	R	6	R
066	Klebsiella pneumoniae	CRE	male	Neurology ward	Sputum	>8	R	>8	R	6	R
067	Klebsiella pneumoniae	CRE	male	Neurosurgery ward	Sputum	>8	R	>8	R	12	R
068	Klebsiella pneumoniae		male	ICU	Sputum	0.25	S	0.5	S	26	S
069	Enterobacter cloacae	CRE	female	Respiratory Medicine Ward	Sputum	>8	R	>8	R	6	R
070	Klebsiella pneumoniae	CRE	male	ICU	puncture fluid	>8	R	>8	R	6	R
071	Escherichia coli	CRE	male	Infectious Disease Ward	secretion	>8	R	>8	R	12	R
072	Klebsiella pneumoniae		male	Burn ward	secretion	0.25	S	≤0.25	S	27	S
073	Klebsiella pneumoniae	CRE	male	Neurology ward	urine	>8	R	>8	R	6	R
074	Escherichia coli	CRE	female	Gynecology and Obstetrics Ward	ascites	>8	R	>8	R	15	R
075	Klebsiella pneumoniae	CRE	male	Respiratory Medicine Ward	Sputum	>8	R	>8	R	6	R
076	Klebsiella pneumoniae		male	Respiratory Medicine Ward	blood	0.25	S	0.5	S	25	S
077	Klebsiella pneumoniae		male	General Surgery Ward	puncture fluid	0.125	S	0.5	S	26	S
078	Klebsiella pneumoniae		male	ICU	Sputum	≤0.0625	S	0.5	S	27	S
079	Escherichia coli	CRE	male	Gastroenterology ward	ascites	8	R	>8	R	14	R
080	Klebsiella pneumoniae	CRE	male	ICU	ascites	>8	R	>8	R	12	R
081	Klebsiella pneumoniae	CRE	male	Gastroenterology ward	blood	>8	R	>8	R	6	R
082	Pseudomonas aeruginosa	CRPA	female	Respiratory Medicine Ward	Sputum	>8	R	>8	R	11	R
083	Pseudomonas aeruginosa	CRPA	male	Respiratory Medicine Ward	Sputum	>8	R	>8	R	8	R
084	Pseudomonas aeruginosa		male	ICU	Sputum	0.125	S	0.5	S	28	S
085	Pseudomonas aeruginosa		female	Respiratory Medicine Ward	Sputum	0.0625	S	≤0.25	S	27	S
086	Pseudomonas aeruginosa	CRPA	male	Respiratory Medicine Ward	alveolar lavage fluid	>8	R	>8	R	6	R
087	Enterobacter cloacae		male	Infectious Disease Ward	blood	0.5	S	1	S	24	S
088	Klebsiella pneumoniae		male	General Surgery Ward	puncture fluid	0.25	S	≤0.25	S	26	S
089	Enterobacter cloacae		male	Infectious Disease Ward	urine	0.5	S	1	S	24	S
090	Enterobacter cloacae		female	Hematology ward	blood	0.5	S	0.5	S	24	S
091	Pseudomonas aeruginosa	CRPA	male	Respiratory Medicine Ward	Sputum	>8	R	>8	R	8	R
092	Pseudomonas aeruginosa	CRPA	female	Respiratory Medicine Ward	Sputum	>8	R	>8	R	10	R
093	Pseudomonas aeruginosa		male	Infectious Disease Ward	puncture fluid	0.5	S	0.5	S	30	S
094	Pseudomonas aeruginosa		female	ICU	Sputum	2	S	2	S	24	S
095	Pseudomonas aeruginosa		female	ICU	Sputum	2	S	2	S	24	S
096	Pseudomonas aeruginosa		male	Neurology ward	alveolar lavage fluid	1	S	2	S	25	S
097	Pseudomonas aeruginosa		male	Rehabilitation ward	blood	1	S	2	S	25	S
098	Pseudomonas aeruginosa	CRPA	male	emergency department	Sputum	>8	R	>8	R	11	R
099	Pseudomonas aeruginosa		male	Respiratory Medicine Ward	Sputum	2	S	2	S	24	S
100	Pseudomonas aeruginosa		female	Endocrinology ward	secretion	2	S	2	S	24	S
101	Pseudomonas aeruginosa	CRPA	male	emergency department	Sputum	>8	R	>8	R	11	R
102	Pseudomonas aeruginosa		male	Neurosurgery ward	Sputum	1	S	2	S	24	S
103	Pseudomonas aeruginosa	CRPA	female	Nephrology ward	Sputum	>8	R	>8	R	9	R
104	Pseudomonas aeruginosa		male	Neurology ward	alveolar lavage fluid	2	S	2	S	24	S
105	Pseudomonas aeruginosa		male	Hematology ward	Sputum	1	S	2	S	27	S
106	Pseudomonas aeruginosa		male	emergency department	Sputum	2	S	2	S	25	S
107	Pseudomonas aeruginosa		male	Rehabilitation ward	Sputum	4	I	4	I	21	S
108	Pseudomonas aeruginosa	CRPA	female	Respiratory Medicine Ward	Sputum	>8	R	>8	R	6	R
109	Pseudomonas aeruginosa		male	ICU	Sputum	0.5	S	1	S	30	S
110	Pseudomonas aeruginosa		male	Respiratory Medicine Ward	Sputum	2	S	2	S	26	S
111	Klebsiella pneumoniae	CRE	female	Cardiology ward	urine	>8	R	>8	R	10	R
112	Klebsiella pneumoniae	CRE	male	Neurosurgery ward	Sputum	>8	R	>8	R	6	R
113	Klebsiella pneumoniae	CRE	male	Neurology ward	Sputum	>8	R	>8	R	15	R
114	Klebsiella pneumoniae	CRE	male	Neurology ward	Sputum	>8	R	>8	R	14	R
115	Klebsiella pneumoniae	CRE	male	General Surgery Ward	Sputum	>8	R	>8	R	14	R
116	Klebsiella pneumoniae	CRE	male	Neurology ward	Sputum	4	R	4	R	24	S
117	Klebsiella pneumoniae	CRE	male	Endocrinology ward	alveolar lavage fluid	>8	R	>8	R	10	R
118	Klebsiella pneumoniae	CRE	male	Neurology ward	Sputum	1	S	≤0.25	S	17	R
119	Klebsiella pneumoniae	CRE	male	Neurology ward	Sputum	>8	R	>8	R	14	R
120	Klebsiella pneumoniae	CRE	female	Cardiology ward	blood	>8	R	>8	R	9	R
121	Klebsiella pneumoniae	CRE	female	Neurology ward	Sputum	>8	R	>8	R	14	R
122	Klebsiella pneumoniae	CRE	female	ICU	secretion	>8	R	>8	R	6	R
123	Klebsiella pneumoniae	CRE	male	Infectious Disease Ward	Sputum	>8	R	>8	R	6	R
124	Klebsiella pneumoniae		male	Oncology ward	urine	0.25	S	0.5	S	26	S
125	Klebsiella pneumoniae	CRE	female	Endocrinology ward	urine	>8	R	>8	R	14	R
126	Klebsiella pneumoniae	CRE	male	Infectious Disease Ward	Sputum	>8	R	>8	R	12	R
127	Klebsiella pneumoniae		male	Neurology ward	Sputum	0.25	S	≤0.25	S	27	S
128	Klebsiella pneumoniae		male	Neurology ward	Sputum	1	S	0.5	S	26	S
129	Klebsiella pneumoniae	CRE	male	Neurosurgery ward	Sputum	>8	R	>8	R	12	R
130	Klebsiella pneumoniae	CRE	male	Neurology ward	Sputum	>8	R	>8	R	11	R
131	Klebsiella pneumoniae	CRE	female	Endocrinology ward	urine	>8	R	>8	R	6	R
132	Klebsiella pneumoniae	CRE	female	ICU	blood	>8	R	>8	R	6	R
133	Klebsiella pneumoniae		male	Neurology ward	Sputum	0.25	S	≤0.25	S	21	I
134	Klebsiella pneumoniae	CRE	male	Infectious Disease Ward	puncture fluid	>8	R	>8	R	6	R
135	Klebsiella pneumoniae	CRE	male	Hematology ward	blood	>8	R	>8	R	11	R
136	Klebsiella pneumoniae	CRE	female	ICU	urine	>8	R	>8	R	6	R
137	Klebsiella pneumoniae	CRE	male	Orthopedic ward	secretion	>8	R	>8	R	10	R
138	Klebsiella pneumoniae	CRE	female	ICU	Sputum	>8	R	>8	R	13	R
139	Klebsiella pneumoniae	CRE	male	Neurosurgery ward	Sputum	>8	R	>8	R	6	R
140	Klebsiella pneumoniae		male	Neurosurgery ward	puncture fluid	0.25	S	≤0.25	S	30	S
141	Klebsiella pneumoniae	CRE	female	Hematology ward	Sputum	>8	R	>8	R	6	R
142	Klebsiella pneumoniae	CRE	male	Respiratory Medicine Ward	Sputum	>8	R	>8	R	6	R
143	Klebsiella pneumoniae	CRE	male	Neurosurgery ward	Sputum	>8	R	>8	R	6	R
144	Klebsiella pneumoniae	CRE	male	Neurosurgery ward	Sputum	>8	R	>8	R	6	R
145	Pseudomonas aeruginosa	CRPA	male	Neurosurgery ward	Sputum	>8	R	>8	R	11	R
146	Klebsiella pneumoniae	CRE	male	Respiratory Medicine Ward	Sputum	>8	R	>8	R	10	R
147	Klebsiella pneumoniae	CRE	male	Neurosurgery ward	Sputum	>8	R	>8	R	6	R
148	Serratia marcescens	CRE	male	ICU	Sputum	>8	R	>8	R	6	R
149	Klebsiella pneumoniae	CRE	male	Neurosurgery ward	Sputum	>8	R	>8	R	6	R
150	Escherichia coli	CRE	male	Gastroenterology ward	puncture fluid	>8	R	>8	R	6	R
151	Klebsiella pneumoniae	CRE	male	Respiratory Medicine Ward	Sputum	>8	R	>8	R	6	R
152	Escherichia coli	CRE	male	Infectious Disease Ward	ascites	>8	R	8	R	12	R
153	Escherichia coli		male	General Surgery Ward	ascites	0.25	S	0.5	S	25	S
154	Escherichia coli		male	Nephrology ward	puncture fluid	0.125	S	≤0.25	S	30	S
155	Klebsiella pneumoniae	CRE	male	Respiratory Medicine Ward	Sputum	>8	R	>8	R	6	R
156	Klebsiella pneumoniae	CRE	female	Rheumatology and Immunology Department	urine	>8	R	>8	R	6	R
157	Klebsiella pneumoniae	CRE	male	Respiratory Medicine Ward	Sputum	>8	R	>8	R	6	R
158	Escherichia coli		male	Endocrinology ward	secretion	0.125	S	0.5	S	25	S
159	Escherichia coli		female	Neurology ward	urine	0.125	S	≤0.25	S	29	S
160	Escherichia coli		female	Gynecology and Obstetrics Ward	urine	0.125	S	0.5	S	28	S
161	Escherichia coli		male	Infectious Disease Ward	blood	0.125	S	≤0.25	S	27	S
162	Escherichia coli		male	Hematology ward	Sputum	0.125	S	0.5	S	29	S
163	Escherichia coli		male	Nephrology ward	urine	0.25	S	≤0.25	S	32	S
164	Klebsiella pneumoniae	CRE	male	Respiratory Medicine Ward	throat swabs	>8	R	>8	R	12	R
165	Escherichia coli	CRE	male	ICU	blood	>8	R	8	R	15	R
166	Escherichia coli		male	Oncology ward	bile	0.125	S	≤0.25	S	33	S
167	Escherichia coli		male	Oncology ward	urine	0.25	S	0.5	S	33	S
168	Escherichia coli		male	Hematology ward	urine	0.125	S	0.5	S	27	S
169	Escherichia coli		male	Gastroenterology ward	blood	0.125	S	≤0.25	S	28	S
170	Pseudomonas aeruginosa		male	Neurology ward	alveolar lavage fluid	2	S	2	S	24	S
171	Escherichia coli		male	General Surgery Ward	bile	0.125	S	≤0.25	S	27	S
172	Escherichia coli		male	Oncology ward	blood	0.125	S	≤0.25	S	30	S
173	Escherichia coli		female	Urology ward	blood	0.125	S	≤0.25	S	28	S
174	Klebsiella pneumoniae	CRE	male	ICU	alveolar lavage fluid	>8	R	>8	R	10	R
175	Klebsiella pneumoniae	CRE	female	ICU	urine	>8	R	>8	R	9	R
176	Escherichia coli	CRE	female	Oncology ward	vaginal secretions	>8	R	>8	R	9	R
177	Klebsiella pneumoniae	CRE	male	Neurology ward	urine	>8	R	>8	R	14	R
178	Klebsiella pneumoniae	CRE	male	Neurology ward	urine	>8	R	>8	R	8	R
179	Pseudomonas aeruginosa	CRPA	male	Endocrinology ward	secretion	>8	R	>8	R	11	R
180	Pseudomonas aeruginosa	CRPA	male	Respiratory Medicine Ward	Sputum	>8	R	>8	R	12	R
181	Pseudomonas aeruginosa	CRPA	male	Respiratory Medicine Ward	Sputum	>8	R	>8	R	11	R
182	Pseudomonas aeruginosa	CRPA	female	Endocrinology ward	secretion	>8	R	>8	R	10	R
183	Escherichia coli	CRE	male	Urology ward	urine	>8	R	>8	R	11	R
184	Pseudomonas aeruginosa	CRPA	male	Neurology ward	alveolar lavage fluid	＞8	R	＞8	R	8	R
185	Escherichia coli		male	Hematology ward	blood	≤0.0625	S	0.5	S	28	S
186	Escherichia coli	CRE	male	Neurology ward	Sputum	>8	R	>8	R	8	R
187	Klebsiella pneumoniae	CRE	female	Nephrology ward	urine	>8	R	>8	R	6	R
188	Klebsiella pneumoniae	CRE	male	Respiratory Medicine Ward	blood	>8	R	>8	R	6	R
189	Pseudomonas aeruginosa	CRPA	female	ICU	Sputum	>8	R	>8	R	6	R
190	Pseudomonas aeruginosa	CRPA	male	Respiratory Medicine Ward	Sputum	>8	R	>8	R	10	R
191	Pseudomonas aeruginosa	CRPA	male	Respiratory Medicine Ward	Sputum	>8	R	>8	R	10	R
192	Pseudomonas aeruginosa	CRPA	male	Oncology ward	Sputum	>8	R	>8	R	10	R
193	Pseudomonas aeruginosa	CRPA	female	ICU	Sputum	1	S	2	S	25	S
194	Pseudomonas aeruginosa	CRPA	male	Gastroenterology ward	alveolar lavage fluid	>8	R	>8	R	10	R
195	Pseudomonas aeruginosa	CRPA	male	Neurosurgery ward	Sputum	>8	R	>8	R	8	R
196	Pseudomonas aeruginosa	CRPA	male	Endocrinology ward	secretion	>8	R	>8	R	10	R
197	Klebsiella pneumoniae	CRE	male	Respiratory Medicine Ward	Sputum	>8	R	>8	R	9	R
198	Klebsiella pneumoniae	CRE	female	Neurosurgery ward	Sputum	>8	R	>8	R	9	R
199	Klebsiella pneumoniae	CRE	male	ICU	alveolar lavage fluid	>8	R	>8	R	6	R
200	Klebsiella pneumoniae	CRE	male	Nephrology ward	Sputum	>8	R	>8	R	6	R
201	Pseudomonas aeruginosa	CRPA	male	Oncology ward	stool specimen	>8	R	>8	R	7	R
202	Klebsiella pneumoniae	CRE	male	Gastroenterology ward	blood	>8	R	>8	R	11	R
203	Pseudomonas aeruginosa		male	Orthopedic ward	secretion	4	I	4	I	16	I
204	Enterobacter cloacae		female	General Surgery Ward	blood	1	S	1	S	24	S
205	Pseudomonas aeruginosa	CRPA	male	Dermatology ward	secretion	>8	R	>8	R	12	R
206	Klebsiella pneumoniae	CRE	male	Hematology ward	throat swabs	>8	R	>8	R	10	R
207	Klebsiella pneumoniae	CRE	male	Neurosurgery ward	Sputum	>8	R	>8	R	12	R
208	Klebsiella pneumoniae	CRE	male	Neurology ward	Sputum	>8	R	>8	R	10	R
209	Pseudomonas aeruginosa	CRPA	male	Infectious Disease Ward	Sputum	>8	R	>8	R	14	R
210	Klebsiella pneumoniae	CRE	male	Respiratory Medicine Ward	alveolar lavage fluid	>8	R	>8	R	10	R
211	Pseudomonas aeruginosa	CRPA	male	Urology ward	Semen	＞8	R	＞8	R	11	R
212	Pseudomonas aeruginosa	CRPA	male	ICU	alveolar lavage fluid	>8	R	>8	R	12	R
213	Klebsiella pneumoniae	CRE	male	Neurology ward	Sputum	>8	R	>8	R	10	R
214	Klebsiella pneumoniae	CRE	female	Respiratory Medicine Ward	alveolar lavage fluid	>8	R	8	R	14	R
215	Klebsiella pneumoniae	CRE	male	Burn ward	Sputum	>8	R	>8	R	7	R
216	Klebsiella pneumoniae	CRE	male	ICU	Sputum	>8	R	>8	R	9	R
217	Klebsiella pneumoniae	CRE	male	Burn ward	urine	>8	R	>8	R	11	R
218	Klebsiella pneumoniae	CRE	female	Gastroenterology ward	ascites	8	R	8	R	14	R
219	Klebsiella pneumoniae	CRE	female	Gastroenterology ward	ascites	>8	R	>8	R	12	R
220	Klebsiella pneumoniae	CRE	female	Infectious Disease Ward	puncture fluid	>8	R	>8	R	6	R
221	Klebsiella pneumoniae	CRE	female	Infectious Disease Ward	Venous cannula	>8	R	>8	R	12	R
222	Klebsiella pneumoniae	CRE	male	ICU	hydrothorax	>8	R	>8	R	12	R
223	Klebsiella pneumoniae	CRE	male	ICU	hydrothorax	>8	R	>8	R	12	R
224	Klebsiella pneumoniae	CRE	male	General Surgery Ward	alveolar lavage fluid	>8	R	>8	R	10	R
225	Klebsiella pneumoniae	CRE	male	Neurosurgery ward	alveolar lavage fluid	>8	R	>8	R	12	R
226	Pseudomonas aeruginosa	CRPA	male	Neurology ward	Sputum	>8	R	>8	R	10	R
227	Klebsiella pneumoniae	CRE	male	emergency department	alveolar lavage fluid	>8	R	8	R	20	I
228	Klebsiella pneumoniae	CRE	male	Dermatology ward	secretion	8	R	8	R	15	R
229	Pseudomonas aeruginosa	CRPA	male	Oncology ward	Sputum	＞8	R	>8	R	10	R
230	Pseudomonas aeruginosa	CRPA	male	Urology ward	puncture fluid	>8	R	>8	R	10	R
231	Klebsiella pneumoniae	CRE	male	emergency department	secretion	>8	R	>8	R	8	R
232	Klebsiella pneumoniae	CRE	male	Respiratory Medicine Ward	Sputum	>8	R	>8	R	11	R
233	Pseudomonas aeruginosa	CRPA	male	Nephrology ward	secretion	4	I	4	I	18	I
234	Pseudomonas aeruginosa	CRPA	female	ICU	Sputum	>8	R	>8	R	10	R
235	Klebsiella pneumoniae	CRE	male	Respiratory Medicine Ward	Sputum	>8	R	>8	R	12	R
236	Escherichia coli	CRE	female	Infectious Disease Ward	blood	>8	R	>8	R	10	R
237	Klebsiella pneumoniae	CRE	male	ICU	blood	>8	R	>8	R	6	R
238	Klebsiella pneumoniae	CRE	male	Respiratory Medicine Ward	alveolar lavage fluid	>8	R	>8	R	12	R
239	Pseudomonas aeruginosa	CRPA	male	Orthopedic ward	secretion	>8	R	>8	R	12	R
240	Klebsiella pneumoniae	CRE	female	emergency department	Sputum	>8	R	>8	R	6	R
241	Klebsiella pneumoniae	CRE	male	ICU	ascites	>8	R	>8	R	14	R
242	Pseudomonas aeruginosa		male	Hematology ward	stool specimen	1	S	2	S	24	S
243	Klebsiella pneumoniae	CRE	female	Respiratory Medicine Ward	alveolar lavage fluid	>8	R	>8	R	6	R
244	Klebsiella pneumoniae	CRE	male	General Surgery Ward	Sputum	>8	R	>8	R	6	R
245	Klebsiella pneumoniae	CRE	male	emergency department	Sputum	>8	R	>8	R	6	R
246	Pseudomonas aeruginosa	CRPA	male	Neurosurgery ward	Sputum	>8	R	>8	R	9	R
247	Klebsiella pneumoniae	CRE	female	ICU	puncture fluid	＞8	R	8	R	18	R
248	Klebsiella pneumoniae	CRE	male	General Surgery Ward	ascites	>8	R	>8	R	8	R
249	Klebsiella pneumoniae		male	Neurology ward	cerebrospinal fluid	0.5	S	0.5	S	24	S
250	Escherichia coli		female	Infectious Disease Ward	urine	0.5	S	≤0.25	S	42	S
251	Pseudomonas aeruginosa	CRPA	male	Urology ward	urine	>8	R	>8	R	11	R
252	Klebsiella pneumoniae	CRE	female	ICU	blood	>8	R	>8	R	6	R
253	Klebsiella pneumoniae	CRE	male	ICU	Sputum	>8	R	>8	R	6	R
254	Enterobacter cloacae		male	General Surgery Ward	Sputum	1	S	1	S	21	I
255	Pseudomonas aeruginosa	CRPA	female	Gastroenterology ward	puncture fluid	＞8	R	＞8	R	10	R
256	Pseudomonas aeruginosa	CRPA	female	Neurosurgery ward	Sputum	＞8	R	＞8	R	10	R
257	Escherichia coli		female	General Surgery Ward	ascites	0.125	S	≤0.25	S	29	S
258	Klebsiella pneumoniae		male	Neurosurgery ward	Sputum	0.5	S	0.5	S	26	S
259	Klebsiella pneumoniae	CRE	female	emergency department	Sputum	>8	R	>8	R	6	R
260	Serratia marcescens		male	Cardiology ward	Sputum	2	I	2	I	22	I
261	Klebsiella pneumoniae	CRE	male	Nephrology ward	blood	>8	R	>8	R	6	R
262	Klebsiella pneumoniae	CRE	female	Oncology ward	puncture fluid	>8	R	>8	R	6	R
263	Klebsiella pneumoniae	CRE	female	Oncology ward	puncture fluid	＞8	R	8	R	17	R
264	Klebsiella pneumoniae		male	Urology ward	urine	≤0.0625	S	≤0.25	S	27	S
265	Klebsiella pneumoniae		male	General Surgery Ward	Sputum	0.5	S	0.5	S	24	S
266	Klebsiella pneumoniae		male	Hematology ward	ascites	0.25	S	≤0.25	S	29	S
267	Klebsiella pneumoniae		male	Hematology ward	alveolar lavage fluid	0.5	S	0.5	S	26	S
268	Klebsiella pneumoniae		male	Gastroenterology ward	alveolar lavage fluid	0.25	S	0.5	S	27	S
269	Klebsiella pneumoniae		female	Hematology ward	catheter	0.125	S	≤0.25	S	26	S
270	Klebsiella pneumoniae	CRE	male	ICU	Sputum	>8	R	>8	R	10	R
271	Escherichia coli	CRE	female	Urology ward	urine	8	R	＞8	R	27	S
272	Escherichia coli		female	Nephrology ward	blood	≤0.0625	S	≤0.25	S	31	S
273	Klebsiella pneumoniae	CRE	male	Cardiology ward	Sputum	>8	R	>8	R	6	R
274	Klebsiella pneumoniae	CRE	female	Gynecology and Obstetrics Ward	urine	>8	R	>8	R	6	R
275	Pseudomonas aeruginosa	CRPA	male	Hematology ward	alveolar lavage fluid	>8	R	8	R	12	R
276	Pseudomonas aeruginosa	CRPA	male	Neurology ward	Sputum	>8	R	>8	R	12	R
277	Pseudomonas aeruginosa	CRPA	male	Otolaryngology	Ear canal secretion	>8	R	>8	R	10	R
278	Klebsiella pneumoniae	CRE	male	Hematology ward	Sputum	>8	R	8	R	6	R
279	Klebsiella pneumoniae	CRE	male	Neurology ward	Sputum	>8	R	＞8	R	13	R
280	Klebsiella pneumoniae	CRE	female	Endocrinology ward	urine	>8	R	＞8	R	11	R
281	Klebsiella aerogenes		male	Cardiology ward	alveolar lavage fluid	2	I	4	R	25	S
282	Enterobacter cloacae		male	Urology ward	urine	1	S	0.5	S	25	S
283	Klebsiella pneumoniae		male	Neurosurgery ward	Sputum	1	S	1	S	23.5	S
284	Klebsiella pneumoniae	CRE	female	Neurosurgery ward	Sputum	>8	R	>8	R	6	R
285	Klebsiella pneumoniae	CRE	female	Urology ward	urine	>8	R	>8	R	10	R
286	Klebsiella pneumoniae	CRE	male	Neurosurgery ward	Sputum	>8	R	>8	R	13	R
287	Klebsiella pneumoniae	CRE	male	General Surgery Ward	Sputum	0.5	S	>8	R	26	S
288	Klebsiella pneumoniae	CRE	male	Infectious Disease Ward	blood	>8	R	>8	R	12	R
289	Klebsiella pneumoniae	CRE	male	Oncology ward	puncture fluid	>8	R	>8	R	6	R
290	Klebsiella pneumoniae	CRE	female	Cardiology ward	Sputum	>8	R	>8	R	11	R
291	Klebsiella pneumoniae	CRE	male	Oncology ward	blood	>8	R	>8	R	6	R
292	Klebsiella pneumoniae	CRE	male	Hematology ward	urine	>8	R	>8	R	6	R
293	Klebsiella pneumoniae	CRE	female	Nephrology ward	urine	>8	R	>8	R	6	R
294	Klebsiella pneumoniae	CRE	male	Neurosurgery ward	Sputum	>8	R	>8	R	6	R
295	Klebsiella pneumoniae	CRE	male	Respiratory Medicine Ward	Sputum	>8	R	>8	R	6	R
296	Pseudomonas aeruginosa		female	Respiratory Medicine Ward	Sputum	>8	R	>8	R	10	R
297	Pseudomonas aeruginosa		male	Respiratory Medicine Ward	Sputum	1	S	4	I	19	S
298	Pseudomonas aeruginosa	CRPA	male	Burn ward	secretion	>8	R	>8	R	8	R
299	Pseudomonas aeruginosa	CRPA	female	Respiratory Medicine Ward	Sputum	>8	R	8	R	20	S
300	Pseudomonas aeruginosa		male	Oncology ward	alveolar lavage fluid	0.5	S	0.5	S	35	S
301	Pseudomonas aeruginosa	CRPA	female	Respiratory Medicine Ward	Sputum	>8	R	>8	R	10	R
302	Pseudomonas aeruginosa	CRPA	male	Orthopedic ward	secretion	8	R	>8	R	12	R
303	Pseudomonas aeruginosa		male	Urology ward	urine	2	S	2	S	22	S
304	Pseudomonas aeruginosa		female	Neurology ward	Sputum	2	S	1	S	24	S
305	Pseudomonas aeruginosa		female	Gastroenterology ward	puncture fluid	2	S	2	S	invalid
306	Pseudomonas aeruginosa		male	ICU	Sputum	0.5	S	1	S	26	S
307	Pseudomonas aeruginosa		female	Oncology ward	Sputum	2	S	1	S	24	S
308	Enterobacter cloacae		male	General Surgery Ward	Sputum	2	I	>8	R	23	S
309	Pseudomonas aeruginosa		male	Oncology ward	hydrothorax	1	S	2	S	22	S
310	Pseudomonas aeruginosa		male	Oncology ward	Sputum	2	S	2	S	26	S
311	Pseudomonas aeruginosa		male	Cardiology ward	secretion	4	I	4	I	15	R
312	Pseudomonas aeruginosa		male	Oncology ward	Sputum	2	S	2	S	24	S
313	Escherichia coli		male	Cardiology ward	urine	0.25	S	≤0.25	S	30	S
314	Klebsiella pneumoniae	CRE	female	ICU	blood	>8	R	≤0.25	S	6	R

## Sheet: FEP
No.	Organism	Resistance characteristics	Sex	Department	Specimen	BMD （mg/L）	BMD susceptibility	NMIC413 （mg/L）	NMIC413 susceptibility	Disc zone diameter (mm)	Disc zone susceptibility
001	Klebsiella pneumoniae	CRE	male	Respiratory Medicine Ward	alveolar lavage fluid	>32	R	>16	R	6	R
002	Klebsiella pneumoniae	CRE	male	Respiratory Medicine Ward	urine	>32	R	>16	R	6	R
003	Klebsiella pneumoniae	CRE	male	Neurosurgery ward	urine	>32	R	>16	R	6	R
004	Klebsiella pneumoniae	CRE	female	ICU	blood	>32	R	>16	R	6	R
005	Pseudomonas aeruginosa	CRPA	male	Hematology ward	Sputum	16	I	16	I	21	S
006	Pseudomonas aeruginosa		male	General Surgery Ward	bile	16	I	16	I	21	S
007	Serratia marcescens		male	Respiratory Medicine Ward	Sputum	≤0.25	S	≤1	S	32	S
008	Klebsiella pneumoniae	CRE	male	General Surgery Ward	blood	4	I	4	I	21	I
009	Klebsiella pneumoniae	CRE	male	Nephrology ward	urine	8	I	>16	R	18	R
010	Klebsiella pneumoniae	CRE	male	Neurosurgery ward	urine	>32	R	>16	R	6	R
011	Pseudomonas aeruginosa		male	Hematology ward	Sputum	2	S	4	S	22	S
012	Klebsiella pneumoniae	CRE	male	Neurosurgery ward	Sputum	>32	R	>16	R	6	R
013	Klebsiella pneumoniae	CRE	male	Infectious Disease Ward	blood	>32	R	>16	R	6	R
014	Klebsiella pneumoniae	CRE	male	General Surgery Ward	Sputum	>32	R	>16	R	6	R
015	Klebsiella pneumoniae	CRE	male	Respiratory Medicine Ward	Sputum	>32	R	>16	R	6	R
016	Klebsiella pneumoniae	CRE	male	General Surgery Ward	blood	>32	R	>16	R	6	R
017	Pseudomonas aeruginosa	CRPA	male	Hematology ward	alveolar lavage fluid	16	I	16	I	14	R
018	Enterobacter cloacae		female	Respiratory Medicine Ward	Sputum	2	S	4	I	24	I
019	Pseudomonas aeruginosa	CRPA	male	Orthopedic ward	Sputum	8	S	4	S	22	S
020	Pseudomonas aeruginosa	CRPA	male	Urology ward	urine	1	S	>16	R	23	S
021	Klebsiella pneumoniae	CRE	female	Neurology ward	Sputum	>32	R	>16	R	10	R
022	Klebsiella pneumoniae	CRE	male	General Surgery Ward	Sputum	>32	R	>16	R	6	R
023	Klebsiella pneumoniae		male	General Surgery Ward	Sputum	>32	R	>16	R	14	R
024	Serratia marcescens		female	Neurosurgery ward	Sputum	≤0.25	S	≤1	S	31	S
025	Escherichia coli		male	Orthopedic ward	secretion	＜4	S	8	I	17.5	R
026	Serratia marcescens		male	ICU	puncture fluid	≤0.25	S	≤1	S	29	S
027	Enterobacter cloacae		female	Hematology ward	Sputum	≤0.25	S	≤1	S	34	S
028	Citrobacter koseri		female	Nephrology ward	throat swabs	≤0.125	S	≤1	S	34	S
029	Serratia marcescens		female	Urology ward	urine	≤0.25	S	≤1	S	32	S
030	Serratia marcescens		female	Gastroenterology ward	puncture fluid	≤0.25	S	≤1	S	32	S
031	Escherichia coli		female	Orthopedic ward	urine	≤0.25	S	≤1	S	32	S
032	Serratia marcescens		male	ICU	Sputum	≤0.25	S	≤1	S	32	S
033	Klebsiella pneumoniae		male	Urology ward	Sputum	>32	R	>16	R	6	R
034	Enterobacter hodginsii	CRE	female	Nephrology ward	Sputum	>32	R	>16	R	6	R
035	Serratia marcescens		male	ICU	Sputum	≤0.25	S	≤1	S	30	S
036	Serratia marcescens		male	ICU	Sputum	≤0.25	S	≤1	S	30	S
037	Serratia marcescens		male	Endocrinology ward	throat swabs	≤0.25	S	≤1	S	30	S
038	Serratia marcescens		male	Neurosurgery ward	Sputum	≤0.25	S	≤1	S	30	S
039	Klebsiella aerogenes		female	Neurology ward	alveolar lavage fluid	0.5	S	≤1	S	30	S
040	Serratia marcescens		male	ICU	Sputum	≤0.25	S	≤1	S	32	S
041	Klebsiella pneumoniae	CRE	male	Neurology ward	alveolar lavage fluid	>32	R	>16	R	6	R
042	Klebsiella pneumoniae	CRE	male	Nephrology ward	Sputum	>32	R	>16	R	6	R
043	Escherichia coli	CRE	male	Gastroenterology ward	ascites	>32	R	>16	R	6	R
044	Klebsiella pneumoniae	CRE	male	Infectious Disease Ward	Sputum	>32	R	>16	R	6	R
045	Pseudomonas aeruginosa	CRPA	male	Orthopedic ward	Sputum	16	I	16	I	16	I
046	Pseudomonas aeruginosa		male	Respiratory Medicine Ward	Sputum	4	S	8	S	28	S
047	Pseudomonas aeruginosa		male	ICU	Sputum	2	S	4	S	24	S
048	Pseudomonas aeruginosa	CRPA	male	Neurology ward	Sputum	>32	R	>16	R	6	R
049	Pseudomonas aeruginosa		male	Neurosurgery ward	Sputum	≤0.25	S	2	S	22	S
050	Pseudomonas aeruginosa	CRPA	male	ICU	stool specimen	8	S	4	S	19	S
051	Pseudomonas aeruginosa	CRPA	female	Neurosurgery ward	Sputum	8	S	8	S	20	S
052	Pseudomonas aeruginosa	CRPA	male	Neurosurgery ward	Sputum	32	R	>16	R	14	R
053	Pseudomonas aeruginosa		male	Respiratory Medicine Ward	Sputum	2	S	4	S	23	S
054	Pseudomonas aeruginosa	CRPA	male	ICU	Sputum	>32	R	>16	R	8	R
055	Pseudomonas aeruginosa		female	Neurosurgery ward	Sputum	32	R	>16	R	14	R
056	Pseudomonas aeruginosa		male	ICU	Sputum	2	S	4	S	23	S
057	Klebsiella pneumoniae	CRE	female	Neurology ward	Sputum	>32	R	>16	R	6	R
058	Pseudomonas aeruginosa	CRPA	male	ICU	Sputum	16	I	16	I	16	I
059	Escherichia coli	CRE	male	Gastroenterology ward	ascites	0.25	S	≤1	S	27	S
060	Escherichia coli		male	ICU	alveolar lavage fluid	≤0.25	S	≤1	S	30	S
061	Klebsiella pneumoniae	CRE	male	Gastroenterology ward	puncture fluid	>32	R	>16	R	6	R
062	Enterobacter cloacae	CRE	male	Neurosurgery ward	Sputum	>32	R	>16	R	6	R
063	Klebsiella pneumoniae	CRE	male	Neurology ward	Sputum	>32	R	>16	R	6	R
064	Escherichia coli	CRE	male	Infectious Disease Ward	secretion	>32	R	>16	R	6	R
065	Klebsiella pneumoniae	CRE	female	Neurology ward	Sputum	>32	R	>16	R	6	R
066	Klebsiella pneumoniae	CRE	male	Neurology ward	Sputum	>32	R	>16	R	6	R
067	Klebsiella pneumoniae	CRE	male	Neurosurgery ward	Sputum	>32	R	>16	R	8	R
068	Klebsiella pneumoniae		male	ICU	Sputum	≤0.25	S	≤1	S	30	S
069	Enterobacter cloacae	CRE	female	Respiratory Medicine Ward	Sputum	>32	R	>16	R	6	R
070	Klebsiella pneumoniae	CRE	male	ICU	puncture fluid	>32	R	>16	R	6	R
071	Escherichia coli	CRE	male	Infectious Disease Ward	secretion	>32	R	>16	R	8	R
072	Klebsiella pneumoniae		male	Burn ward	secretion	16	R	16	R	18	R
073	Klebsiella pneumoniae	CRE	male	Neurology ward	urine	>32	R	>16	R	6	R
074	Escherichia coli	CRE	female	Gynecology and Obstetrics Ward	ascites	>32	R	>16	R	9	R
075	Klebsiella pneumoniae	CRE	male	Respiratory Medicine Ward	Sputum	2	S	8	I	19	I
076	Klebsiella pneumoniae		male	Respiratory Medicine Ward	blood	≤0.25	S	≤1	S	30	S
077	Klebsiella pneumoniae		male	General Surgery Ward	puncture fluid	≤0.25	S	≤1	S	30	S
078	Klebsiella pneumoniae		male	ICU	Sputum	≤0.25	S	≤1	S	32	S
079	Escherichia coli	CRE	male	Gastroenterology ward	ascites	16	R	>16	R	15	R
080	Klebsiella pneumoniae	CRE	male	ICU	ascites	>32	R	>16	R	6	R
081	Klebsiella pneumoniae	CRE	male	Gastroenterology ward	blood	>32	R	>16	R	6	R
082	Pseudomonas aeruginosa	CRPA	female	Respiratory Medicine Ward	Sputum	32	R	>16	R	12	R
083	Pseudomonas aeruginosa	CRPA	male	Respiratory Medicine Ward	Sputum	32	R	>16	R	8	R
084	Pseudomonas aeruginosa		male	ICU	Sputum	≤0.25	S	≤1	S	32	S
085	Pseudomonas aeruginosa		female	Respiratory Medicine Ward	Sputum	≤0.25	S	2	S	22	S
086	Pseudomonas aeruginosa	CRPA	male	Respiratory Medicine Ward	alveolar lavage fluid	>32	R	>16	R	8	R
087	Enterobacter cloacae		male	Infectious Disease Ward	blood	>32	R	>16	R	14	R
088	Klebsiella pneumoniae		male	General Surgery Ward	puncture fluid	1	S	2	S	23	I
089	Enterobacter cloacae		male	Infectious Disease Ward	urine	32	R	>16	R	15	R
090	Enterobacter cloacae		female	Hematology ward	blood	2	S	2	S	30	S
091	Pseudomonas aeruginosa	CRPA	male	Respiratory Medicine Ward	Sputum	>32	R	>16	R	6	R
092	Pseudomonas aeruginosa	CRPA	female	Respiratory Medicine Ward	Sputum	2	S	8	S	25	S
093	Pseudomonas aeruginosa		male	Infectious Disease Ward	puncture fluid	4	S	8	S	20	S
094	Pseudomonas aeruginosa		female	ICU	Sputum	2	S	4	S	25	S
095	Pseudomonas aeruginosa		female	ICU	Sputum	2	S	8	S	25	S
096	Pseudomonas aeruginosa		male	Neurology ward	alveolar lavage fluid	2	S	4	S	26	S
097	Pseudomonas aeruginosa		male	Rehabilitation ward	blood	2	S	4	S	28	S
098	Pseudomonas aeruginosa	CRPA	male	emergency department	Sputum	2	S	4	S	26	S
099	Pseudomonas aeruginosa		male	Respiratory Medicine Ward	Sputum	2	S	8	S	24	S
100	Pseudomonas aeruginosa		female	Endocrinology ward	secretion	1	S	2	S	29	S
101	Pseudomonas aeruginosa	CRPA	male	emergency department	Sputum	1	S	2	S	26	S
102	Pseudomonas aeruginosa		male	Neurosurgery ward	Sputum	2	S	4	S	25	S
103	Pseudomonas aeruginosa	CRPA	female	Nephrology ward	Sputum	4	S	8	S	20	S
104	Pseudomonas aeruginosa		male	Neurology ward	alveolar lavage fluid	1	S	2	S	26	S
105	Pseudomonas aeruginosa		male	Hematology ward	Sputum	2	S	2	S	26	S
106	Pseudomonas aeruginosa		male	emergency department	Sputum	2	S	4	S	24	S
107	Pseudomonas aeruginosa		male	Rehabilitation ward	Sputum	4	S	8	S	21	S
108	Pseudomonas aeruginosa	CRPA	female	Respiratory Medicine Ward	Sputum	>32	R	>16	R	6	R
109	Pseudomonas aeruginosa		male	ICU	Sputum	16	I	16	I	18	S
110	Pseudomonas aeruginosa		male	Respiratory Medicine Ward	Sputum	4	S	8	S	21	S
111	Klebsiella pneumoniae	CRE	female	Cardiology ward	urine	>32	R	>16	R	6	R
112	Klebsiella pneumoniae	CRE	male	Neurosurgery ward	Sputum	>32	R	>16	R	6	R
113	Klebsiella pneumoniae	CRE	male	Neurology ward	Sputum	>32	R	>16	R	8	R
114	Klebsiella pneumoniae	CRE	male	Neurology ward	Sputum	>32	R	>16	R	6	R
115	Klebsiella pneumoniae	CRE	male	General Surgery Ward	Sputum	>32	R	>16	R	6	R
116	Klebsiella pneumoniae	CRE	male	Neurology ward	Sputum	>32	R	>16	R	12	R
117	Klebsiella pneumoniae	CRE	male	Endocrinology ward	alveolar lavage fluid	>32	R	>16	R	6	R
118	Klebsiella pneumoniae	CRE	male	Neurology ward	Sputum	>32	R	>16	R	6	R
119	Klebsiella pneumoniae	CRE	male	Neurology ward	Sputum	>32	R	>16	R	6	R
120	Klebsiella pneumoniae	CRE	female	Cardiology ward	blood	>32	R	>16	R	6	R
121	Klebsiella pneumoniae	CRE	female	Neurology ward	Sputum	>32	R	>16	R	6	R
122	Klebsiella pneumoniae	CRE	female	ICU	secretion	>32	R	>16	R	6	R
123	Klebsiella pneumoniae	CRE	male	Infectious Disease Ward	Sputum	>32	R	>16	R	6	R
124	Klebsiella pneumoniae		male	Oncology ward	urine	16	R	16	R	15	R
125	Klebsiella pneumoniae	CRE	female	Endocrinology ward	urine	>32	R	>16	R	6	R
126	Klebsiella pneumoniae	CRE	male	Infectious Disease Ward	Sputum	>32	R	>16	R	6	R
127	Klebsiella pneumoniae		male	Neurology ward	Sputum	>32	R	>16	R	6	R
128	Klebsiella pneumoniae		male	Neurology ward	Sputum	32	R	>16	R	15	R
129	Klebsiella pneumoniae	CRE	male	Neurosurgery ward	Sputum	>32	R	>16	R	8	R
130	Klebsiella pneumoniae	CRE	male	Neurology ward	Sputum	>32	R	>16	R	6	R
131	Klebsiella pneumoniae	CRE	female	Endocrinology ward	urine	>32	R	>16	R	6	R
132	Klebsiella pneumoniae	CRE	female	ICU	blood	>32	R	>16	R	6	R
133	Klebsiella pneumoniae		male	Neurology ward	Sputum	≤0.25	S	≤1	S	32	S
134	Klebsiella pneumoniae	CRE	male	Infectious Disease Ward	puncture fluid	>32	R	>16	R	6	R
135	Klebsiella pneumoniae	CRE	male	Hematology ward	blood	>32	R	>16	R	6	R
136	Klebsiella pneumoniae	CRE	female	ICU	urine	>32	R	>16	R	6	R
137	Klebsiella pneumoniae	CRE	male	Orthopedic ward	secretion	>32	R	>16	R	6	R
138	Klebsiella pneumoniae	CRE	female	ICU	Sputum	>32	R	>16	R	6	R
139	Klebsiella pneumoniae	CRE	male	Neurosurgery ward	Sputum	>32	R	>16	R	6	R
140	Klebsiella pneumoniae		male	Neurosurgery ward	puncture fluid	≤0.25	S	≤1	S	32	S
141	Klebsiella pneumoniae	CRE	female	Hematology ward	Sputum	>32	R	>16	R	6	R
142	Klebsiella pneumoniae	CRE	male	Respiratory Medicine Ward	Sputum	>32	R	>16	R	6	R
143	Klebsiella pneumoniae	CRE	male	Neurosurgery ward	Sputum	>32	R	>16	R	6	R
144	Klebsiella pneumoniae	CRE	male	Neurosurgery ward	Sputum	>32	R	>16	R	6	R
145	Pseudomonas aeruginosa	CRPA	male	Neurosurgery ward	Sputum	4	S	8	S	21	S
146	Klebsiella pneumoniae	CRE	male	Respiratory Medicine Ward	Sputum	>32	R	>16	R	6	R
147	Klebsiella pneumoniae	CRE	male	Neurosurgery ward	Sputum	>32	R	>16	R	6	R
148	Serratia marcescens	CRE	male	ICU	Sputum	8	I	8	I	16	R
149	Klebsiella pneumoniae	CRE	male	Neurosurgery ward	Sputum	>32	R	>16	R	6	R
150	Escherichia coli	CRE	male	Gastroenterology ward	puncture fluid	>32	R	>16	R	6	R
151	Klebsiella pneumoniae	CRE	male	Respiratory Medicine Ward	Sputum	>32	R	>16	R	6	R
152	Escherichia coli	CRE	male	Infectious Disease Ward	ascites	>32	R	>16	R	14	R
153	Escherichia coli		male	General Surgery Ward	ascites	32	R	>16	R	10	R
154	Escherichia coli		male	Nephrology ward	puncture fluid	32	R	>16	R	13	R
155	Klebsiella pneumoniae	CRE	male	Respiratory Medicine Ward	Sputum	>32	R	>16	R	6	R
156	Klebsiella pneumoniae	CRE	female	Rheumatology and Immunology Department	urine	>32	R	>16	R	6	R
157	Klebsiella pneumoniae	CRE	male	Respiratory Medicine Ward	Sputum	>32	R	>16	R	6	R
158	Escherichia coli		male	Endocrinology ward	secretion	1	S	≤1	S	24	I
159	Escherichia coli		female	Neurology ward	urine	>32	R	>16	R	6	R
160	Escherichia coli		female	Gynecology and Obstetrics Ward	urine	≤0.25	S	≤1	S	30	S
161	Escherichia coli		male	Infectious Disease Ward	blood	32	R	>16	R	13	R
162	Escherichia coli		male	Hematology ward	Sputum	32	R	>16	R	13	R
163	Escherichia coli		male	Nephrology ward	urine	32	R	>16	R	14	R
164	Klebsiella pneumoniae	CRE	male	Respiratory Medicine Ward	throat swabs	>32	R	>16	R	8	R
165	Escherichia coli	CRE	male	ICU	blood	≤0.25	S	2	S	30	S
166	Escherichia coli		male	Oncology ward	bile	32	R	>16	R	13	R
167	Escherichia coli		male	Oncology ward	urine	16	R	16	R	18	R
168	Escherichia coli		male	Hematology ward	urine	≤0.25	S	≤1	S	30	S
169	Escherichia coli		male	Gastroenterology ward	blood	≤0.25	S	≤1	S	32	S
170	Pseudomonas aeruginosa		male	Neurology ward	alveolar lavage fluid	1	S	2	S	24	S
171	Escherichia coli		male	General Surgery Ward	bile	4	I	4	I	20	I
172	Escherichia coli		male	Oncology ward	blood	≤0.25	S	≤1	S	32	S
173	Escherichia coli		female	Urology ward	blood	0.5	S	2	S	22	I
174	Klebsiella pneumoniae	CRE	male	ICU	alveolar lavage fluid	>32	R	>16	R	6	R
175	Klebsiella pneumoniae	CRE	female	ICU	urine	>32	R	>16	R	6	R
176	Escherichia coli	CRE	female	Oncology ward	vaginal secretions	>32	R	>16	R	13	R
177	Klebsiella pneumoniae	CRE	male	Neurology ward	urine	>32	R	>16	R	6	R
178	Klebsiella pneumoniae	CRE	male	Neurology ward	urine	>32	R	>16	R	6	R
179	Pseudomonas aeruginosa	CRPA	male	Endocrinology ward	secretion	>32	R	>16	R	14	R
180	Pseudomonas aeruginosa	CRPA	male	Respiratory Medicine Ward	Sputum	>32	R	>16	R	14	R
181	Pseudomonas aeruginosa	CRPA	male	Respiratory Medicine Ward	Sputum	4	S	8	S	22	S
182	Pseudomonas aeruginosa	CRPA	female	Endocrinology ward	secretion	>32	R	>16	R	6	R
183	Escherichia coli	CRE	male	Urology ward	urine	>32	R	>16	R	6	R
184	Pseudomonas aeruginosa	CRPA	male	Neurology ward	alveolar lavage fluid	1	S	4	S	25	S
185	Escherichia coli		male	Hematology ward	blood	≤0.25	S	≤1	S	32	S
186	Escherichia coli	CRE	male	Neurology ward	Sputum	32	R	>16	R	11	R
187	Klebsiella pneumoniae	CRE	female	Nephrology ward	urine	>32	R	>16	R	8	R
188	Klebsiella pneumoniae	CRE	male	Respiratory Medicine Ward	blood	>32	R	>16	R	6	R
189	Pseudomonas aeruginosa	CRPA	female	ICU	Sputum	>32	R	>16	R	9	R
190	Pseudomonas aeruginosa	CRPA	male	Respiratory Medicine Ward	Sputum	16	I	16	I	17	I
191	Pseudomonas aeruginosa	CRPA	male	Respiratory Medicine Ward	Sputum	4	S	8	S	18	S
192	Pseudomonas aeruginosa	CRPA	male	Oncology ward	Sputum	2	S	4	S	20	S
193	Pseudomonas aeruginosa	CRPA	female	ICU	Sputum	16	I	16	I	16	I
194	Pseudomonas aeruginosa	CRPA	male	Gastroenterology ward	alveolar lavage fluid	16	I	16	I	16	I
195	Pseudomonas aeruginosa	CRPA	male	Neurosurgery ward	Sputum	4	S	8	S	20	S
196	Pseudomonas aeruginosa	CRPA	male	Endocrinology ward	secretion	32	R	>16	R	10	R
197	Klebsiella pneumoniae	CRE	male	Respiratory Medicine Ward	Sputum	>32	R	>16	R	6	R
198	Klebsiella pneumoniae	CRE	female	Neurosurgery ward	Sputum	>32	R	>16	R	6	R
199	Klebsiella pneumoniae	CRE	male	ICU	alveolar lavage fluid	>32	R	>16	R	6	R
200	Klebsiella pneumoniae	CRE	male	Nephrology ward	Sputum	>32	R	>16	R	6	R
201	Pseudomonas aeruginosa	CRPA	male	Oncology ward	stool specimen	>32	R	>16	R	8	R
202	Klebsiella pneumoniae	CRE	male	Gastroenterology ward	blood	32	R	>16	R	15	R
203	Pseudomonas aeruginosa		male	Orthopedic ward	secretion	1	S	2	S	23	S
204	Enterobacter cloacae		female	General Surgery Ward	blood	≤0.25	S	≤1	S	35	S
205	Pseudomonas aeruginosa	CRPA	male	Dermatology ward	secretion	4	S	8	S	23	S
206	Klebsiella pneumoniae	CRE	male	Hematology ward	throat swabs	>32	R	>16	R	6	R
207	Klebsiella pneumoniae	CRE	male	Neurosurgery ward	Sputum	>32	R	>16	R	14	R
208	Klebsiella pneumoniae	CRE	male	Neurology ward	Sputum	>32	R	>16	R	6	R
209	Pseudomonas aeruginosa	CRPA	male	Infectious Disease Ward	Sputum	>32	R	>16	R	14	R
210	Klebsiella pneumoniae	CRE	male	Respiratory Medicine Ward	alveolar lavage fluid	>32	R	>16	R	6	R
211	Pseudomonas aeruginosa	CRPA	male	Urology ward	Semen	16	I	16	I	16	I
212	Pseudomonas aeruginosa	CRPA	male	ICU	alveolar lavage fluid	1	S	2	S	27	S
213	Klebsiella pneumoniae	CRE	male	Neurology ward	Sputum	2	S	2	S	20	I
214	Klebsiella pneumoniae	CRE	female	Respiratory Medicine Ward	alveolar lavage fluid	＞32	R	>16	R	6	R
215	Klebsiella pneumoniae	CRE	male	Burn ward	Sputum	>32	R	>16	R	6	R
216	Klebsiella pneumoniae	CRE	male	ICU	Sputum	32	R	>16	R	14	R
217	Klebsiella pneumoniae	CRE	male	Burn ward	urine	>32	R	>16	R	7	R
218	Klebsiella pneumoniae	CRE	female	Gastroenterology ward	ascites	16	R	16	R	18	R
219	Klebsiella pneumoniae	CRE	female	Gastroenterology ward	ascites	>32	R	>16	R	6	R
220	Klebsiella pneumoniae	CRE	female	Infectious Disease Ward	puncture fluid	>32	R	>16	R	6	R
221	Klebsiella pneumoniae	CRE	female	Infectious Disease Ward	Venous cannula	>32	R	＞16	R	6	R
222	Klebsiella pneumoniae	CRE	male	ICU	hydrothorax	2	S	2	S	28	S
223	Klebsiella pneumoniae	CRE	male	ICU	hydrothorax	>32	R	>16	R	6	R
224	Klebsiella pneumoniae	CRE	male	General Surgery Ward	alveolar lavage fluid	2	S	2	S	20	I
225	Klebsiella pneumoniae	CRE	male	Neurosurgery ward	alveolar lavage fluid	2	S	2	S	28	S
226	Pseudomonas aeruginosa	CRPA	male	Neurology ward	Sputum	16	I	16	I	17	I
227	Klebsiella pneumoniae	CRE	male	emergency department	alveolar lavage fluid	≤0.25	S	≤1	S	30	S
228	Klebsiella pneumoniae	CRE	male	Dermatology ward	secretion	32	R	>16	R	10	R
229	Pseudomonas aeruginosa	CRPA	male	Oncology ward	Sputum	＞32	R	>16	R	14	R
230	Pseudomonas aeruginosa	CRPA	male	Urology ward	puncture fluid	1	S	4	S	22	S
231	Klebsiella pneumoniae	CRE	male	emergency department	secretion	>32	R	>16	R	6	R
232	Klebsiella pneumoniae	CRE	male	Respiratory Medicine Ward	Sputum	>32	R	>16	R	12	R
233	Pseudomonas aeruginosa	CRPA	male	Nephrology ward	secretion	＞32	R	>16	R	6	R
234	Pseudomonas aeruginosa	CRPA	female	ICU	Sputum	16	I	16	I	16	I
235	Klebsiella pneumoniae	CRE	male	Respiratory Medicine Ward	Sputum	>32	R	>16	R	10	R
236	Escherichia coli	CRE	female	Infectious Disease Ward	blood	>32	R	>16	R	12	R
237	Klebsiella pneumoniae	CRE	male	ICU	blood	>32	R	>16	R	6	R
238	Klebsiella pneumoniae	CRE	male	Respiratory Medicine Ward	alveolar lavage fluid	>32	R	>16	R	6	R
239	Pseudomonas aeruginosa	CRPA	male	Orthopedic ward	secretion	4	S	8	S	26	S
240	Klebsiella pneumoniae	CRE	female	emergency department	Sputum	>32	R	>16	R	6	R
241	Klebsiella pneumoniae	CRE	male	ICU	ascites	>32	R	>16	R	9	R
242	Pseudomonas aeruginosa		male	Hematology ward	stool specimen	1	S	2	S	25	S
243	Klebsiella pneumoniae	CRE	female	Respiratory Medicine Ward	alveolar lavage fluid	>32	R	>16	R	6	R
244	Klebsiella pneumoniae	CRE	male	General Surgery Ward	Sputum	>32	R	>16	R	6	R
245	Klebsiella pneumoniae	CRE	male	emergency department	Sputum	>32	R	>16	R	6	R
246	Pseudomonas aeruginosa	CRPA	male	Neurosurgery ward	Sputum	8	S	8	S	18	S
247	Klebsiella pneumoniae	CRE	female	ICU	puncture fluid	≤0.25	S	≤1	S	26	S
248	Klebsiella pneumoniae	CRE	male	General Surgery Ward	ascites	＞32	R	>16	R	11	R
249	Klebsiella pneumoniae		male	Neurology ward	cerebrospinal fluid	0.5	S	≤1	S	30	S
250	Escherichia coli		female	Infectious Disease Ward	urine	4	I	4	I	24	I
251	Pseudomonas aeruginosa	CRPA	male	Urology ward	urine	>32	R	>16	R	6	R
252	Klebsiella pneumoniae	CRE	female	ICU	blood	>32	R	>16	R	6	R
253	Klebsiella pneumoniae	CRE	male	ICU	Sputum	>32	R	>16	R	6	R
254	Enterobacter cloacae		male	General Surgery Ward	Sputum	≤0.25	S	≤1	S	28	S
255	Pseudomonas aeruginosa	CRPA	female	Gastroenterology ward	puncture fluid	8	S	8	S	20	S
256	Pseudomonas aeruginosa	CRPA	female	Neurosurgery ward	Sputum	16	I	16	I	15	I
257	Escherichia coli		female	General Surgery Ward	ascites	＞32	R	>16	R	6	R
258	Klebsiella pneumoniae		male	Neurosurgery ward	Sputum	≤0.25	S	≤1	S	30	S
259	Klebsiella pneumoniae	CRE	female	emergency department	Sputum	>32	R	>16	R	6	R
260	Serratia marcescens		male	Cardiology ward	Sputum	1	S	≤1	S	33	S
261	Klebsiella pneumoniae	CRE	male	Nephrology ward	blood	>32	R	>16	R	6	R
262	Klebsiella pneumoniae	CRE	female	Oncology ward	puncture fluid	>32	R	>16	R	6	R
263	Klebsiella pneumoniae	CRE	female	Oncology ward	puncture fluid	16	R	>16	R	6	R
264	Klebsiella pneumoniae		male	Urology ward	urine	>32	R	>16	R	13	R
265	Klebsiella pneumoniae		male	General Surgery Ward	Sputum	2	S	≤1	S	26	S
266	Klebsiella pneumoniae		male	Hematology ward	ascites	>32	R	>16	R	6	R
267	Klebsiella pneumoniae		male	Hematology ward	alveolar lavage fluid	>32	R	>16	R	6	R
268	Klebsiella pneumoniae		male	Gastroenterology ward	alveolar lavage fluid	>32	R	>16	R	8	R
269	Klebsiella pneumoniae		female	Hematology ward	catheter	≤0.25	S	≤1	S	30	S
270	Klebsiella pneumoniae	CRE	male	ICU	Sputum	>32	R	＞16	R	6	R
271	Escherichia coli	CRE	female	Urology ward	urine	>32	R	>16	R	10	R
272	Escherichia coli		female	Nephrology ward	blood	16	R	>16	R	16	R
273	Klebsiella pneumoniae	CRE	male	Cardiology ward	Sputum	>32	R	>16	R	6	R
274	Klebsiella pneumoniae	CRE	female	Gynecology and Obstetrics Ward	urine	>32	R	>16	R	6	R
275	Pseudomonas aeruginosa	CRPA	male	Hematology ward	alveolar lavage fluid	16	I	16	I	18	S
276	Pseudomonas aeruginosa	CRPA	male	Neurology ward	Sputum	8	S	8	S	23	S
277	Pseudomonas aeruginosa	CRPA	male	Otolaryngology	Ear canal secretion	16	I	16	I	17	I
278	Klebsiella pneumoniae	CRE	male	Hematology ward	Sputum	>32	R	>16	R	6	R
279	Klebsiella pneumoniae	CRE	male	Neurology ward	Sputum	>32	R	>16	R	9	R
280	Klebsiella pneumoniae	CRE	female	Endocrinology ward	urine	>32	R	>16	R	6	R
281	Klebsiella aerogenes		male	Cardiology ward	alveolar lavage fluid	≤0.25	S	≤1	S	32	S
282	Enterobacter cloacae		male	Urology ward	urine	≤0.25	S	≤1	S	34	S
283	Klebsiella pneumoniae		male	Neurosurgery ward	Sputum	≤0.25	S	≤1	S	32	S
284	Klebsiella pneumoniae	CRE	female	Neurosurgery ward	Sputum	>32	R	>16	R	6	R
285	Klebsiella pneumoniae	CRE	female	Urology ward	urine	>32	R	>16	R	6	R
286	Klebsiella pneumoniae	CRE	male	Neurosurgery ward	Sputum	>32	R	>16	R	6	R
287	Klebsiella pneumoniae	CRE	male	General Surgery Ward	Sputum	>32	R	>16	R	6	R
288	Klebsiella pneumoniae	CRE	male	Infectious Disease Ward	blood	>32	R	>16	R	6	R
289	Klebsiella pneumoniae	CRE	male	Oncology ward	puncture fluid	>32	R	>16	R	6	R
290	Klebsiella pneumoniae	CRE	female	Cardiology ward	Sputum	>32	R	>16	R	6	R
291	Klebsiella pneumoniae	CRE	male	Oncology ward	blood	>32	R	>16	R	6	R
292	Klebsiella pneumoniae	CRE	male	Hematology ward	urine	>32	R	>16	R	10	R
293	Klebsiella pneumoniae	CRE	female	Nephrology ward	urine	>32	R	>16	R	6	R
294	Klebsiella pneumoniae	CRE	male	Neurosurgery ward	Sputum	8	I	32	R	16	R
295	Klebsiella pneumoniae	CRE	male	Respiratory Medicine Ward	Sputum	>32	R	>16	R	6	R
296	Pseudomonas aeruginosa		female	Respiratory Medicine Ward	Sputum	2	S	4	S	24	S
297	Pseudomonas aeruginosa		male	Respiratory Medicine Ward	Sputum	16	I	16	I	12	R
298	Pseudomonas aeruginosa	CRPA	male	Burn ward	secretion	4	S	8	S	21	S
299	Pseudomonas aeruginosa	CRPA	female	Respiratory Medicine Ward	Sputum	8	S	8	S	20	S
300	Pseudomonas aeruginosa		male	Oncology ward	alveolar lavage fluid	2	S	2	S	28	S
301	Pseudomonas aeruginosa	CRPA	female	Respiratory Medicine Ward	Sputum	16	I	16	I	14	R
302	Pseudomonas aeruginosa	CRPA	male	Orthopedic ward	secretion	8	S	16	I	19	S
303	Pseudomonas aeruginosa		male	Urology ward	urine	4	S	8	S	28	S
304	Pseudomonas aeruginosa		female	Neurology ward	Sputum	16	I	8	S	16	I
305	Pseudomonas aeruginosa		female	Gastroenterology ward	puncture fluid	4	S	8	S	26	S
306	Pseudomonas aeruginosa		male	ICU	Sputum	1	S	2	S	24	S
307	Pseudomonas aeruginosa		female	Oncology ward	Sputum	2	S	2	S	26	S
308	Enterobacter cloacae		male	General Surgery Ward	Sputum	2	S	≤1	S	32	S
309	Pseudomonas aeruginosa		male	Oncology ward	hydrothorax	1	S	2	S	24	S
310	Pseudomonas aeruginosa		male	Oncology ward	Sputum	1	S	2	S	25	S
311	Pseudomonas aeruginosa		male	Cardiology ward	secretion	1	S	2	S	24	S
312	Pseudomonas aeruginosa		male	Oncology ward	Sputum	1	S	2	S	25	S
313	Escherichia coli		male	Cardiology ward	urine	8	I	8	I	16	R
314	Klebsiella pneumoniae	CRE	female	ICU	blood	>32	R	>16	R	6	R

## Sheet: SCF
No.	Organism	Resistance characteristics	Sex	Department	Specimen	BMD （mg/L）	BMD susceptibility	NMIC413 （mg/L）	NMIC413 susceptibility	Disc zone diameter (mm)	Disc zone susceptibility
001	Klebsiella pneumoniae	CRE	male	Respiratory Medicine Ward	alveolar lavage fluid	>64/8	R	>32/8	R	6	R
002	Klebsiella pneumoniae	CRE	male	Respiratory Medicine Ward	urine	>64/8	R	>32/8	R	6	R
003	Klebsiella pneumoniae	CRE	male	Neurosurgery ward	urine	>64/8	R	>32/8	R	6	R
004	Klebsiella pneumoniae	CRE	female	ICU	blood	>64/8	R	>32/8	R	6	R
005	Pseudomonas aeruginosa	CRPA	male	Hematology ward	Sputum	>32/8	R	>32/8	R	21	S
006	Pseudomonas aeruginosa		male	General Surgery Ward	bile	32/8	I	>32/8	R	17	I
007	Serratia marcescens		male	Respiratory Medicine Ward	Sputum	1/8	S	2/8	S	26	S
008	Klebsiella pneumoniae	CRE	male	General Surgery Ward	blood	≤0.5/8	S	≤0.5/8	S	24	S
009	Klebsiella pneumoniae	CRE	male	Nephrology ward	urine	>64/8	R	>32/8	R	21	S
010	Klebsiella pneumoniae	CRE	male	Neurosurgery ward	urine	>64/8	R	>32/8	R	6	R
011	Pseudomonas aeruginosa		male	Hematology ward	Sputum	4/8	S	8/8	S	25	S
012	Klebsiella pneumoniae	CRE	male	Neurosurgery ward	Sputum	>64/8	R	>32/8	R	6	R
013	Klebsiella pneumoniae	CRE	male	Infectious Disease Ward	blood	>64/8	R	>32/8	R	6	R
014	Klebsiella pneumoniae	CRE	male	General Surgery Ward	Sputum	>64/8	R	>32/8	R	6	R
015	Klebsiella pneumoniae	CRE	male	Respiratory Medicine Ward	Sputum	>64/8	R	>32/8	R	6	R
016	Klebsiella pneumoniae	CRE	male	General Surgery Ward	blood	>64/8	R	>32/8	R	12	R
017	Pseudomonas aeruginosa	CRPA	male	Hematology ward	alveolar lavage fluid	64/8	R	>32/8	R	14	R
018	Enterobacter cloacae		female	Respiratory Medicine Ward	Sputum	16/8	S	>32/8	R	17	I
019	Pseudomonas aeruginosa	CRPA	male	Orthopedic ward	Sputum	64/8	R	＞32/8	R	25	S
020	Pseudomonas aeruginosa	CRPA	male	Urology ward	urine	＞64/8	R	>32/8	R	6	R
021	Klebsiella pneumoniae	CRE	female	Neurology ward	Sputum	>64/8	R	>32/8	R	18	I
022	Klebsiella pneumoniae	CRE	male	General Surgery Ward	Sputum	>64/8	R	>32/8	R	6	R
023	Klebsiella pneumoniae		male	General Surgery Ward	Sputum	1/8	S	16/8	S	22	S
024	Serratia marcescens		female	Neurosurgery ward	Sputum	4/8	S	4/8	S	27	S
025	Escherichia coli		male	Orthopedic ward	secretion	≤0.5/8	S	≤0.5/8	S	25	S
026	Serratia marcescens		male	ICU	puncture fluid	8/8	S	8/8	S	24	S
027	Enterobacter cloacae		female	Hematology ward	Sputum	≤0.5/8	S	≤0.5/8	S	31	S
028	Citrobacter koseri		female	Nephrology ward	throat swabs	≤0.5/8	S	≤0.5/8	S	30	S
029	Serratia marcescens		female	Urology ward	urine	≤0.5/8	S	2/8	S	29	S
030	Serratia marcescens		female	Gastroenterology ward	puncture fluid	≤0.5/8	S	≤0.5/8	S	30	S
031	Escherichia coli		female	Orthopedic ward	urine	≤0.5/8	S	≤0.5/8	S	28	S
032	Serratia marcescens		male	ICU	Sputum	1/8	S	2/8	S	25	S
033	Klebsiella pneumoniae		male	Urology ward	Sputum	>64/8	R	>32/8	R	9	R
034	Enterobacter hodginsii	CRE	female	Nephrology ward	Sputum	>64/8	R	>32/8	R	6	R
035	Serratia marcescens		male	ICU	Sputum	≤0.5/8	S	≤0.5/8	S	28	S
036	Serratia marcescens		male	ICU	Sputum	≤0.5/8	S	2/8	S	25	S
037	Serratia marcescens		male	Endocrinology ward	throat swabs	2/8	S	4/8	S	22	S
038	Serratia marcescens		male	Neurosurgery ward	Sputum	1/8	S	1/8	S	25	S
039	Klebsiella aerogenes		female	Neurology ward	alveolar lavage fluid	4/8	S	2/8	S	25	S
040	Serratia marcescens		male	ICU	Sputum	≤0.5/8	S	2/8	S	32	S
041	Klebsiella pneumoniae	CRE	male	Neurology ward	alveolar lavage fluid	>64/8	R	>32/8	R	6	R
042	Klebsiella pneumoniae	CRE	male	Nephrology ward	Sputum	>64/8	R	>32/8	R	6	R
043	Escherichia coli	CRE	male	Gastroenterology ward	ascites	>64/8	R	>32/8	R	6	R
044	Klebsiella pneumoniae	CRE	male	Infectious Disease Ward	Sputum	>64/8	R	>32/8	R	6	R
045	Pseudomonas aeruginosa	CRPA	male	Orthopedic ward	Sputum	32/8	I	>32/8	R	16	I
046	Pseudomonas aeruginosa		male	Respiratory Medicine Ward	Sputum	8/8	S	8/8	S	26	S
047	Pseudomonas aeruginosa		male	ICU	Sputum	4/8	S	8/8	S	24	S
048	Pseudomonas aeruginosa	CRPA	male	Neurology ward	Sputum	64/8	R	>32/8	R	15	R
049	Pseudomonas aeruginosa		male	Neurosurgery ward	Sputum	≤0.5	S	4/8	S	22	S
050	Pseudomonas aeruginosa	CRPA	male	ICU	stool specimen	8/8	S	16/8	S	21	S
051	Pseudomonas aeruginosa	CRPA	female	Neurosurgery ward	Sputum	8/8	S	16/8	S	21	S
052	Pseudomonas aeruginosa	CRPA	male	Neurosurgery ward	Sputum	64/8	R	>32/8	R	15	R
053	Pseudomonas aeruginosa		male	Respiratory Medicine Ward	Sputum	4/8	S	8/8	S	22	S
054	Pseudomonas aeruginosa	CRPA	male	ICU	Sputum	>64/8	R	>32/8	R	8	R
055	Pseudomonas aeruginosa		female	Neurosurgery ward	Sputum	>64/8	R	>32/8	R	13	R
056	Pseudomonas aeruginosa		male	ICU	Sputum	4/8	S	8/8	S	22	S
057	Klebsiella pneumoniae	CRE	female	Neurology ward	Sputum	>64/8	R	>32/8	R	6	R
058	Pseudomonas aeruginosa	CRPA	male	ICU	Sputum	32/8	I	32/8	I	17	I
059	Escherichia coli	CRE	male	Gastroenterology ward	ascites	16/8	S	>32/8	R	11	R
060	Escherichia coli		male	ICU	alveolar lavage fluid	≤0.5/8	S	≤0.5/8	S	30	S
061	Klebsiella pneumoniae	CRE	male	Gastroenterology ward	puncture fluid	>64/8	R	>32/8	R	6	R
062	Enterobacter cloacae	CRE	male	Neurosurgery ward	Sputum	>64/8	R	>32/8	R	6	R
063	Klebsiella pneumoniae	CRE	male	Neurology ward	Sputum	>64/8	R	>32/8	R	6	R
064	Escherichia coli	CRE	male	Infectious Disease Ward	secretion	>64/8	R	>32/8	R	6	R
065	Klebsiella pneumoniae	CRE	female	Neurology ward	Sputum	>64/8	R	>32/8	R	6	R
066	Klebsiella pneumoniae	CRE	male	Neurology ward	Sputum	>64/8	R	>32/8	R	6	R
067	Klebsiella pneumoniae	CRE	male	Neurosurgery ward	Sputum	>64/8	R	>32/8	R	6	R
068	Klebsiella pneumoniae		male	ICU	Sputum	≤0.5/8	S	≤0.5/8	S	26	S
069	Enterobacter cloacae	CRE	female	Respiratory Medicine Ward	Sputum	>64/8	R	>32/8	R	6	R
070	Klebsiella pneumoniae	CRE	male	ICU	puncture fluid	>64/8	R	>32/8	R	6	R
071	Escherichia coli	CRE	male	Infectious Disease Ward	secretion	>64/8	R	>32/8	R	6	R
072	Klebsiella pneumoniae		male	Burn ward	secretion	≤0.5/8	S	≤0.5/8	S	23	S
073	Klebsiella pneumoniae	CRE	male	Neurology ward	urine	>64/8	R	>32/8	R	6	R
074	Escherichia coli	CRE	female	Gynecology and Obstetrics Ward	ascites	>64/8	R	>32/8	R	6	R
075	Klebsiella pneumoniae	CRE	male	Respiratory Medicine Ward	Sputum	1/8	S	4/8	S	25	S
076	Klebsiella pneumoniae		male	Respiratory Medicine Ward	blood	≤0.5/8	S	≤0.5/8	S	25	S
077	Klebsiella pneumoniae		male	General Surgery Ward	puncture fluid	≤0.5/8	S	≤0.5/8	S	28	S
078	Klebsiella pneumoniae		male	ICU	Sputum	≤0.5/8	S	≤0.5/8	S	27	S
079	Escherichia coli	CRE	male	Gastroenterology ward	ascites	64/8	R	>32/8	R	10	R
080	Klebsiella pneumoniae	CRE	male	ICU	ascites	>64/8	R	>32/8	R	6	R
081	Klebsiella pneumoniae	CRE	male	Gastroenterology ward	blood	>64/8	R	>32/8	R	6	R
082	Pseudomonas aeruginosa	CRPA	female	Respiratory Medicine Ward	Sputum	>64/8	R	>32/8	R	10	R
083	Pseudomonas aeruginosa	CRPA	male	Respiratory Medicine Ward	Sputum	>64/8	R	>32/8	R	8	R
084	Pseudomonas aeruginosa		male	ICU	Sputum	≤0.5/8	S	≤0.5/8	S	30	S
085	Pseudomonas aeruginosa		female	Respiratory Medicine Ward	Sputum	≤0.5/8	S	≤0.5/8	S	27	S
086	Pseudomonas aeruginosa	CRPA	male	Respiratory Medicine Ward	alveolar lavage fluid	>64/8	R	>32/8	R	12	R
087	Enterobacter cloacae		male	Infectious Disease Ward	blood	1/8	S	≤0.5/8	S	25	S
088	Klebsiella pneumoniae		male	General Surgery Ward	puncture fluid	>64/8	R	>32/8	R	13	R
089	Enterobacter cloacae		male	Infectious Disease Ward	urine	≤0.5/8	S	≤0.5/8	S	24	S
090	Enterobacter cloacae		female	Hematology ward	blood	≤0.5/8	S	≤0.5/8	S	30	S
091	Pseudomonas aeruginosa	CRPA	male	Respiratory Medicine Ward	Sputum	>64/8	R	>32/8	R	6	R
092	Pseudomonas aeruginosa	CRPA	female	Respiratory Medicine Ward	Sputum	8/8	S	16/8	S	23	S
093	Pseudomonas aeruginosa		male	Infectious Disease Ward	puncture fluid	16/8	S	8/8	S	20	I
094	Pseudomonas aeruginosa		female	ICU	Sputum	8/8	S	16/8	S	23	S
095	Pseudomonas aeruginosa		female	ICU	Sputum	4/8	S	8/8	S	25	S
096	Pseudomonas aeruginosa		male	Neurology ward	alveolar lavage fluid	4/8	S	8/8	S	22	S
097	Pseudomonas aeruginosa		male	Rehabilitation ward	blood	4/8	S	8/8	S	22	S
098	Pseudomonas aeruginosa	CRPA	male	emergency department	Sputum	4/8	S	8/8	S	24	S
099	Pseudomonas aeruginosa		male	Respiratory Medicine Ward	Sputum	4/8	S	≤0.5/8	S	23	S
100	Pseudomonas aeruginosa		female	Endocrinology ward	secretion	2/8	S	4/8	S	25	S
101	Pseudomonas aeruginosa	CRPA	male	emergency department	Sputum	4/8	S	8/8	S	26	S
102	Pseudomonas aeruginosa		male	Neurosurgery ward	Sputum	4/8	S	8/8	S	25	S
103	Pseudomonas aeruginosa	CRPA	female	Nephrology ward	Sputum	32/8	I	32/8	I	19	I
104	Pseudomonas aeruginosa		male	Neurology ward	alveolar lavage fluid	4/8	S	8/8	S	23	S
105	Pseudomonas aeruginosa		male	Hematology ward	Sputum	4/8	S	8/8	S	24	S
106	Pseudomonas aeruginosa		male	emergency department	Sputum	4/8	S	4/8	S	25	S
107	Pseudomonas aeruginosa		male	Rehabilitation ward	Sputum	4/8	S	8/8	S	22	S
108	Pseudomonas aeruginosa	CRPA	female	Respiratory Medicine Ward	Sputum	>64/8	R	>32/8	R	6	R
109	Pseudomonas aeruginosa		male	ICU	Sputum	8/8	S	16/8	S	22	S
110	Pseudomonas aeruginosa		male	Respiratory Medicine Ward	Sputum	32/8	I	32/8	I	20	I
111	Klebsiella pneumoniae	CRE	female	Cardiology ward	urine	>64/8	R	>32/8	R	6	R
112	Klebsiella pneumoniae	CRE	male	Neurosurgery ward	Sputum	>64/8	R	>32/8	R	6	R
113	Klebsiella pneumoniae	CRE	male	Neurology ward	Sputum	>64/8	R	>32/8	R	8	R
114	Klebsiella pneumoniae	CRE	male	Neurology ward	Sputum	>64/8	R	>32/8	R	8	R
115	Klebsiella pneumoniae	CRE	male	General Surgery Ward	Sputum	>64/8	R	>32/8	R	6	R
116	Klebsiella pneumoniae	CRE	male	Neurology ward	Sputum	>64/8	R	>32/8	R	15	R
117	Klebsiella pneumoniae	CRE	male	Endocrinology ward	alveolar lavage fluid	>64/8	R	>32/8	R	6	R
118	Klebsiella pneumoniae	CRE	male	Neurology ward	Sputum	>64/8	R	>32/8	R	10	R
119	Klebsiella pneumoniae	CRE	male	Neurology ward	Sputum	>64/8	R	>32/8	R	8	R
120	Klebsiella pneumoniae	CRE	female	Cardiology ward	blood	>64/8	R	>32/8	R	7	R
121	Klebsiella pneumoniae	CRE	female	Neurology ward	Sputum	>64/8	R	>32/8	R	8	R
122	Klebsiella pneumoniae	CRE	female	ICU	secretion	>64/8	R	>32/8	R	6	R
123	Klebsiella pneumoniae	CRE	male	Infectious Disease Ward	Sputum	>64/8	R	>32/8	R	6	R
124	Klebsiella pneumoniae		male	Oncology ward	urine	≤0.5/8	S	≤0.5/8	S	26	S
125	Klebsiella pneumoniae	CRE	female	Endocrinology ward	urine	>64/8	R	>32/8	R	6	R
126	Klebsiella pneumoniae	CRE	male	Infectious Disease Ward	Sputum	>64/8	R	>32/8	R	6	R
127	Klebsiella pneumoniae		male	Neurology ward	Sputum	>64/8	R	>32/8	R	17	I
128	Klebsiella pneumoniae		male	Neurology ward	Sputum	32/8	I	32/8	I	21	S
129	Klebsiella pneumoniae	CRE	male	Neurosurgery ward	Sputum	>64/8	R	>32/8	R	7	R
130	Klebsiella pneumoniae	CRE	male	Neurology ward	Sputum	>64/8	R	>32/8	R	6	R
131	Klebsiella pneumoniae	CRE	female	Endocrinology ward	urine	>64/8	R	>32/8	R	6	R
132	Klebsiella pneumoniae	CRE	female	ICU	blood	>64/8	R	>32/8	R	12	R
133	Klebsiella pneumoniae		male	Neurology ward	Sputum	≤0.5/8	S	≤0.5/8	S	30	S
134	Klebsiella pneumoniae	CRE	male	Infectious Disease Ward	puncture fluid	>64/8	R	>32/8	R	6	R
135	Klebsiella pneumoniae	CRE	male	Hematology ward	blood	>64/8	R	>32/8	R	6	R
136	Klebsiella pneumoniae	CRE	female	ICU	urine	>64/8	R	>32/8	R	6	R
137	Klebsiella pneumoniae	CRE	male	Orthopedic ward	secretion	>64/8	R	>32/8	R	6	R
138	Klebsiella pneumoniae	CRE	female	ICU	Sputum	>64/8	R	>32/8	R	6	R
139	Klebsiella pneumoniae	CRE	male	Neurosurgery ward	Sputum	>64/8	R	>32/8	R	6	R
140	Klebsiella pneumoniae		male	Neurosurgery ward	puncture fluid	≤0.5/8	S	≤0.5/8	S	30	S
141	Klebsiella pneumoniae	CRE	female	Hematology ward	Sputum	>64/8	R	>32/8	R	6	R
142	Klebsiella pneumoniae	CRE	male	Respiratory Medicine Ward	Sputum	>64/8	R	>32/8	R	6	R
143	Klebsiella pneumoniae	CRE	male	Neurosurgery ward	Sputum	>64/8	R	>32/8	R	6	R
144	Klebsiella pneumoniae	CRE	male	Neurosurgery ward	Sputum	>64/8	R	>32/8	R	6	R
145	Pseudomonas aeruginosa	CRPA	male	Neurosurgery ward	Sputum	8/8	S	16/8	S	21	S
146	Klebsiella pneumoniae	CRE	male	Respiratory Medicine Ward	Sputum	>64/8	R	>32/8	R	6	R
147	Klebsiella pneumoniae	CRE	male	Neurosurgery ward	Sputum	>64/8	R	>32/8	R	6	R
148	Serratia marcescens	CRE	male	ICU	Sputum	>64/8	R	>32/8	R	13	R
149	Klebsiella pneumoniae	CRE	male	Neurosurgery ward	Sputum	>64/8	R	>32/8	R	6	R
150	Escherichia coli	CRE	male	Gastroenterology ward	puncture fluid	>64/8	R	>32/8	R	6	R
151	Klebsiella pneumoniae	CRE	male	Respiratory Medicine Ward	Sputum	>64/8	R	>32/8	R	6	R
152	Escherichia coli	CRE	male	Infectious Disease Ward	ascites	>64/8	R	>32/8	R	8	R
153	Escherichia coli		male	General Surgery Ward	ascites	>64/8	R	>32/8	R	13	R
154	Escherichia coli		male	Nephrology ward	puncture fluid	2/8	S	4/8	S	25	S
155	Klebsiella pneumoniae	CRE	male	Respiratory Medicine Ward	Sputum	>64/8	R	>32/8	R	6	R
156	Klebsiella pneumoniae	CRE	female	Rheumatology and Immunology Department	urine	>64/8	R	>32/8	R	6	R
157	Klebsiella pneumoniae	CRE	male	Respiratory Medicine Ward	Sputum	>64/8	R	>32/8	R	6	R
158	Escherichia coli		male	Endocrinology ward	secretion	≤0.5/8	S	≤0.5/8	S	24	S
159	Escherichia coli		female	Neurology ward	urine	8/8	S	8/8	S	21	S
160	Escherichia coli		female	Gynecology and Obstetrics Ward	urine	≤0.5/8	S	2/8	S	28	S
161	Escherichia coli		male	Infectious Disease Ward	blood	≤0.5/8	S	≤0.5/8	S	26	S
162	Escherichia coli		male	Hematology ward	Sputum	≤0.5/8	S	1/8	S	25	S
163	Escherichia coli		male	Nephrology ward	urine	64/8	R	>32/8	R	13	R
164	Klebsiella pneumoniae	CRE	male	Respiratory Medicine Ward	throat swabs	>64/8	R	>32/8	R	6	R
165	Escherichia coli	CRE	male	ICU	blood	≤0.5/8	S	≤0.5/8	S	30	S
166	Escherichia coli		male	Oncology ward	bile	≤0.5/8	S	≤0.5/8	S	25	S
167	Escherichia coli		male	Oncology ward	urine	≤0.5/8	S	≤0.5/8	S	27	S
168	Escherichia coli		male	Hematology ward	urine	≤0.5/8	S	≤0.5/8	S	27	S
169	Escherichia coli		male	Gastroenterology ward	blood	≤0.5/8	S	≤0.5/8	S	30	S
170	Pseudomonas aeruginosa		male	Neurology ward	alveolar lavage fluid	4/8	S	8/8	S	24	S
171	Escherichia coli		male	General Surgery Ward	bile	≤0.5/8	S	≤0.5/8	S	24	S
172	Escherichia coli		male	Oncology ward	blood	≤0.5/8	S	≤0.5/8	S	30	S
173	Escherichia coli		female	Urology ward	blood	≤0.5/8	S	≤0.5/8	S	26	S
174	Klebsiella pneumoniae	CRE	male	ICU	alveolar lavage fluid	>64/8	R	>32/8	R	6	R
175	Klebsiella pneumoniae	CRE	female	ICU	urine	>64/8	R	>32/8	R	6	R
176	Escherichia coli	CRE	female	Oncology ward	vaginal secretions	>64/8	R	>32/8	R	10	R
177	Klebsiella pneumoniae	CRE	male	Neurology ward	urine	>64/8	R	>32/8	R	6	R
178	Klebsiella pneumoniae	CRE	male	Neurology ward	urine	>64/8	R	>32/8	R	6	R
179	Pseudomonas aeruginosa	CRPA	male	Endocrinology ward	secretion	>64/8	R	>32/8	R	15	R
180	Pseudomonas aeruginosa	CRPA	male	Respiratory Medicine Ward	Sputum	>64/8	R	>32/8	R	6	R
181	Pseudomonas aeruginosa	CRPA	male	Respiratory Medicine Ward	Sputum	8/8	S	16/8	S	22	S
182	Pseudomonas aeruginosa	CRPA	female	Endocrinology ward	secretion	>64/8	R	>32/8	R	6	R
183	Escherichia coli	CRE	male	Urology ward	urine	>64/8	R	>32/8	R	6	R
184	Pseudomonas aeruginosa	CRPA	male	Neurology ward	alveolar lavage fluid	4/8	S	8/8	S	22	S
185	Escherichia coli		male	Hematology ward	blood	≤0.5/8	S	≤0.5/8	S	30	S
186	Escherichia coli	CRE	male	Neurology ward	Sputum	>64/8	R	>32/8	R	8	R
187	Klebsiella pneumoniae	CRE	female	Nephrology ward	urine	>64/8	R	>32/8	R	6	R
188	Klebsiella pneumoniae	CRE	male	Respiratory Medicine Ward	blood	>64/8	R	>32/8	R	10	R
189	Pseudomonas aeruginosa	CRPA	female	ICU	Sputum	>64/8	R	>32/8	R	12	R
190	Pseudomonas aeruginosa	CRPA	male	Respiratory Medicine Ward	Sputum	32/8	I	32/8	I	17	I
191	Pseudomonas aeruginosa	CRPA	male	Respiratory Medicine Ward	Sputum	64/8	R	>32/8	R	15	R
192	Pseudomonas aeruginosa	CRPA	male	Oncology ward	Sputum	8/8	S	16/8	S	24	S
193	Pseudomonas aeruginosa	CRPA	female	ICU	Sputum	32/8	I	32/8	I	20	I
194	Pseudomonas aeruginosa	CRPA	male	Gastroenterology ward	alveolar lavage fluid	32/8	I	>32/8	R	14	R
195	Pseudomonas aeruginosa	CRPA	male	Neurosurgery ward	Sputum	32/8	I	32/8	I	20	I
196	Pseudomonas aeruginosa	CRPA	male	Endocrinology ward	secretion	>64/8	R	>32/8	R	10	R
197	Klebsiella pneumoniae	CRE	male	Respiratory Medicine Ward	Sputum	>64/8	R	>32/8	R	6	R
198	Klebsiella pneumoniae	CRE	female	Neurosurgery ward	Sputum	>64/8	R	>32/8	R	6	R
199	Klebsiella pneumoniae	CRE	male	ICU	alveolar lavage fluid	>64/8	R	>32/8	R	6	R
200	Klebsiella pneumoniae	CRE	male	Nephrology ward	Sputum	>64/8	R	>32/8	R	6	R
201	Pseudomonas aeruginosa	CRPA	male	Oncology ward	stool specimen	>64/8	R	>32/8	R	7	R
202	Klebsiella pneumoniae	CRE	male	Gastroenterology ward	blood	64/8	R	>32/8	R	10	R
203	Pseudomonas aeruginosa		male	Orthopedic ward	secretion	4/8	S	8/8	S	24	S
204	Enterobacter cloacae		female	General Surgery Ward	blood	≤0.5/8	S	≤0.5/8	S	34	S
205	Pseudomonas aeruginosa	CRPA	male	Dermatology ward	secretion	32/8	I	32/8	I	20	I
206	Klebsiella pneumoniae	CRE	male	Hematology ward	throat swabs	>64/8	R	>32/8	R	6	R
207	Klebsiella pneumoniae	CRE	male	Neurosurgery ward	Sputum	>64/8	R	>32/8	R	15	R
208	Klebsiella pneumoniae	CRE	male	Neurology ward	Sputum	>64/8	R	>32/8	R	6	R
209	Pseudomonas aeruginosa	CRPA	male	Infectious Disease Ward	Sputum	32/8	I	32/8	I	19	I
210	Klebsiella pneumoniae	CRE	male	Respiratory Medicine Ward	alveolar lavage fluid	>64/8	R	>32/8	R	7	R
211	Pseudomonas aeruginosa	CRPA	male	Urology ward	Semen	64/8	R	＞32/8	R	15	R
212	Pseudomonas aeruginosa	CRPA	male	ICU	alveolar lavage fluid	4/8	S	8/8	S	29	S
213	Klebsiella pneumoniae	CRE	male	Neurology ward	Sputum	32/8	I	32/8	I	17	I
214	Klebsiella pneumoniae	CRE	female	Respiratory Medicine Ward	alveolar lavage fluid	64/8	R	>32/8	R	6	R
215	Klebsiella pneumoniae	CRE	male	Burn ward	Sputum	>64/8	R	>32/8	R	6	R
216	Klebsiella pneumoniae	CRE	male	ICU	Sputum	>64/8	R	>32/8	R	12	R
217	Klebsiella pneumoniae	CRE	male	Burn ward	urine	＞64/8	R	>32/8	R	6	R
218	Klebsiella pneumoniae	CRE	female	Gastroenterology ward	ascites	32/8	I	32/8	I	20	I
219	Klebsiella pneumoniae	CRE	female	Gastroenterology ward	ascites	>64/8	R	>32/8	R	6	R
220	Klebsiella pneumoniae	CRE	female	Infectious Disease Ward	puncture fluid	>64/8	R	>32/8	R	6	R
221	Klebsiella pneumoniae	CRE	female	Infectious Disease Ward	Venous cannula	>64/8	R	>32/8	R	6	R
222	Klebsiella pneumoniae	CRE	male	ICU	hydrothorax	4/8	S	8/8	S	26	S
223	Klebsiella pneumoniae	CRE	male	ICU	hydrothorax	>64/8	R	>32/8	R	6	R
224	Klebsiella pneumoniae	CRE	male	General Surgery Ward	alveolar lavage fluid	32/8	I	32/8	I	18	I
225	Klebsiella pneumoniae	CRE	male	Neurosurgery ward	alveolar lavage fluid	4/8	S	8/8	S	26	S
226	Pseudomonas aeruginosa	CRPA	male	Neurology ward	Sputum	16/8	S	16/8	S	21	S
227	Klebsiella pneumoniae	CRE	male	emergency department	alveolar lavage fluid	64/8	R	>32/8	R	15	R
228	Klebsiella pneumoniae	CRE	male	Dermatology ward	secretion	>64/8	R	>32/8	R	6	R
229	Pseudomonas aeruginosa	CRPA	male	Oncology ward	Sputum	＞64/8	R	>32/8	R	14	R
230	Pseudomonas aeruginosa	CRPA	male	Urology ward	puncture fluid	4/8	S	8/8	S	23	S
231	Klebsiella pneumoniae	CRE	male	emergency department	secretion	>64/8	R	>32/8	R	6	R
232	Klebsiella pneumoniae	CRE	male	Respiratory Medicine Ward	Sputum	>64/8	R	>32/8	R	10	R
233	Pseudomonas aeruginosa	CRPA	male	Nephrology ward	secretion	>64/8	R	>32/8	R	6	R
234	Pseudomonas aeruginosa	CRPA	female	ICU	Sputum	32/8	I	32/8	I	16	I
235	Klebsiella pneumoniae	CRE	male	Respiratory Medicine Ward	Sputum	>64/8	R	>32/8	R	10	R
236	Escherichia coli	CRE	female	Infectious Disease Ward	blood	>64/8	R	>32/8	R	10	R
237	Klebsiella pneumoniae	CRE	male	ICU	blood	>64/8	R	>32/8	R	6	R
238	Klebsiella pneumoniae	CRE	male	Respiratory Medicine Ward	alveolar lavage fluid	>64/8	R	>32/8	R	6	R
239	Pseudomonas aeruginosa	CRPA	male	Orthopedic ward	secretion	16/8	S	16/8	S	22	S
240	Klebsiella pneumoniae	CRE	female	emergency department	Sputum	>64/8	R	>32/8	R	6	R
241	Klebsiella pneumoniae	CRE	male	ICU	ascites	>64/8	R	>32/8	R	10	R
242	Pseudomonas aeruginosa		male	Hematology ward	stool specimen	4/8	S	4/8	S	25	S
243	Klebsiella pneumoniae	CRE	female	Respiratory Medicine Ward	alveolar lavage fluid	>64/8	R	>32/8	R	6	R
244	Klebsiella pneumoniae	CRE	male	General Surgery Ward	Sputum	>64/8	R	>32/8	R	6	R
245	Klebsiella pneumoniae	CRE	male	emergency department	Sputum	>64/8	R	>32/8	R	6	R
246	Pseudomonas aeruginosa	CRPA	male	Neurosurgery ward	Sputum	32/8	I	32/8	I	18	I
247	Klebsiella pneumoniae	CRE	female	ICU	puncture fluid	32/8	I	32/8	I	16	I
248	Klebsiella pneumoniae	CRE	male	General Surgery Ward	ascites	＞64/8	R	>32/8	R	12	R
249	Klebsiella pneumoniae		male	Neurology ward	cerebrospinal fluid	1/8	S	≤0.5/8	S	25	S
250	Escherichia coli		female	Infectious Disease Ward	urine	1/8	S	2/8	S	22	S
251	Pseudomonas aeruginosa	CRPA	male	Urology ward	urine	>64/8	R	>32/8	R	6	R
252	Klebsiella pneumoniae	CRE	female	ICU	blood	>64/8	R	>32/8	R	6	R
253	Klebsiella pneumoniae	CRE	male	ICU	Sputum	>64/8	R	>32/8	R	6	R
254	Enterobacter cloacae		male	General Surgery Ward	Sputum	≤0.5/8	S	≤0.5/8	S	30	S
255	Pseudomonas aeruginosa	CRPA	female	Gastroenterology ward	puncture fluid	32/8	I	32/8	I	16	I
256	Pseudomonas aeruginosa	CRPA	female	Neurosurgery ward	Sputum	＞64/8	R	＞32/8	R	15	R
257	Escherichia coli		female	General Surgery Ward	ascites	16/8	S	8/8	S	23	S
258	Klebsiella pneumoniae		male	Neurosurgery ward	Sputum	≤0.5/8	S	≤0.5/8	S	30	S
259	Klebsiella pneumoniae	CRE	female	emergency department	Sputum	>64/8	R	>32/8	R	6	R
260	Serratia marcescens		male	Cardiology ward	Sputum	1/8	S	2/8	S	26	S
261	Klebsiella pneumoniae	CRE	male	Nephrology ward	blood	>64/8	R	>32/8	R	6	R
262	Klebsiella pneumoniae	CRE	female	Oncology ward	puncture fluid	>64/8	R	>32/8	R	6	R
263	Klebsiella pneumoniae	CRE	female	Oncology ward	puncture fluid	8/8	S	≤0.5/8	S	6	R
264	Klebsiella pneumoniae		male	Urology ward	urine	>64/8	R	>32/8	R	15	R
265	Klebsiella pneumoniae		male	General Surgery Ward	Sputum	8/8	S	≤0.5/8	S	27	S
266	Klebsiella pneumoniae		male	Hematology ward	ascites	>64/8	R	>32/8	R	12	R
267	Klebsiella pneumoniae		male	Hematology ward	alveolar lavage fluid	>64/8	R	>32/8	R	12	R
268	Klebsiella pneumoniae		male	Gastroenterology ward	alveolar lavage fluid	>64/8	R	>32/8	R	8	R
269	Klebsiella pneumoniae		female	Hematology ward	catheter	≤0.5/8	S	≤0.5/8	S	23	S
270	Klebsiella pneumoniae	CRE	male	ICU	Sputum	>64/8	R	＞32/8	R	6	R
271	Escherichia coli	CRE	female	Urology ward	urine	64/8	R	>32/8	R	15	R
272	Escherichia coli		female	Nephrology ward	blood	≤0.5/8	S	≤0.5/8	S	27	S
273	Klebsiella pneumoniae	CRE	male	Cardiology ward	Sputum	>64/8	R	>32/8	R	6	R
274	Klebsiella pneumoniae	CRE	female	Gynecology and Obstetrics Ward	urine	>64/8	R	>32/8	R	6	R
275	Pseudomonas aeruginosa	CRPA	male	Hematology ward	alveolar lavage fluid	32/8	I	32/8	I	19	I
276	Pseudomonas aeruginosa	CRPA	male	Neurology ward	Sputum	32/8	I	32/8	I	20	I
277	Pseudomonas aeruginosa	CRPA	male	Otolaryngology	Ear canal secretion	32/8	I	32/8	I	16	I
278	Klebsiella pneumoniae	CRE	male	Hematology ward	Sputum	>64/8	R	>32/8	R	6	R
279	Klebsiella pneumoniae	CRE	male	Neurology ward	Sputum	>64/8	R	>32/8	R	9	R
280	Klebsiella pneumoniae	CRE	female	Endocrinology ward	urine	>64/8	R	>32/8	R	6	R
281	Klebsiella aerogenes		male	Cardiology ward	alveolar lavage fluid	≤0.5/8	S	≤0.5/8	S	28	S
282	Enterobacter cloacae		male	Urology ward	urine	≤0.5/8	S	≤0.5/8	S	30	S
283	Klebsiella pneumoniae		male	Neurosurgery ward	Sputum	≤0.5/8	S	≤0.5/8	S	29	S
284	Klebsiella pneumoniae	CRE	female	Neurosurgery ward	Sputum	>64/8	R	>32/8	R	6	R
285	Klebsiella pneumoniae	CRE	female	Urology ward	urine	>64/8	R	>32/8	R	6	R
286	Klebsiella pneumoniae	CRE	male	Neurosurgery ward	Sputum	>64/8	R	>32/8	R	6	R
287	Klebsiella pneumoniae	CRE	male	General Surgery Ward	Sputum	>64/8	R	>32/8	R	6	R
288	Klebsiella pneumoniae	CRE	male	Infectious Disease Ward	blood	>64/8	R	>32/8	R	6	R
289	Klebsiella pneumoniae	CRE	male	Oncology ward	puncture fluid	>64/8	R	>32/8	R	6	R
290	Klebsiella pneumoniae	CRE	female	Cardiology ward	Sputum	>64/8	R	>32/8	R	6	R
291	Klebsiella pneumoniae	CRE	male	Oncology ward	blood	>64/8	R	>32/8	R	6	R
292	Klebsiella pneumoniae	CRE	male	Hematology ward	urine	>64/8	R	>32/8	R	6	R
293	Klebsiella pneumoniae	CRE	female	Nephrology ward	urine	>64/8	R	>32/8	R	6	R
294	Klebsiella pneumoniae	CRE	male	Neurosurgery ward	Sputum	≤0.5/8	S	>32/8	R	22	S
295	Klebsiella pneumoniae	CRE	male	Respiratory Medicine Ward	Sputum	>64/8	R	>32/8	R	6	R
296	Pseudomonas aeruginosa		female	Respiratory Medicine Ward	Sputum	4/8	S	8/8	S	24	S
297	Pseudomonas aeruginosa		male	Respiratory Medicine Ward	Sputum	64/8	R	>32/8	R	12	R
298	Pseudomonas aeruginosa	CRPA	male	Burn ward	secretion	8/8	S	16/8	S	24	S
299	Pseudomonas aeruginosa	CRPA	female	Respiratory Medicine Ward	Sputum	16/8	S	8/8	S	22	S
300	Pseudomonas aeruginosa		male	Oncology ward	alveolar lavage fluid	2/8	S	4/8	S	28	S
301	Pseudomonas aeruginosa	CRPA	female	Respiratory Medicine Ward	Sputum	32/8	I	≤0.5/8	S	16	I
302	Pseudomonas aeruginosa	CRPA	male	Orthopedic ward	secretion	16/8	S	>32/8	R	17	I
303	Pseudomonas aeruginosa		male	Urology ward	urine	8/8	S	8/8	S	26	S
304	Pseudomonas aeruginosa		female	Neurology ward	Sputum	16/8	S	＞32/8	R	14	R
305	Pseudomonas aeruginosa		female	Gastroenterology ward	puncture fluid	4/8	S	16/8	S	23	S
306	Pseudomonas aeruginosa		male	ICU	Sputum	4/8	S	4/8	S	23	S
307	Pseudomonas aeruginosa		female	Oncology ward	Sputum	4/8	S	4/8	S	24	S
308	Enterobacter cloacae		male	General Surgery Ward	Sputum	4/8	S	≤0.5/8	S	32	S
309	Pseudomonas aeruginosa		male	Oncology ward	hydrothorax	4/8	S	16/8	S	22	S
310	Pseudomonas aeruginosa		male	Oncology ward	Sputum	2/8	S	4/8	S	23	S
311	Pseudomonas aeruginosa		male	Cardiology ward	secretion	4/8	S	8/8	S	23	S
312	Pseudomonas aeruginosa		male	Oncology ward	Sputum	4/8	S	4/8	S	26	S
313	Escherichia coli		male	Cardiology ward	urine	32/8	I	>32/8	R	24	S
314	Klebsiella pneumoniae	CRE	female	ICU	blood	>64/8	R	>32/8	R	6	R
